# Supplementary material for: Adaptive Evolution of Odorant-Binding and Chemosensory Protein Gene Families in Genus Drosophila Fallén, 1823 (Diptera, Drosophilidae)
Source: Biomolecules. 2026 Feb 20;16(2):330. doi: 10.3390/biom16020330 (PMC12937694; doi:10.3390/biom16020330)
Supplement: Supplementary file 1 [file biomolecules-16-00330-s001.zip]

Archive with 13 entries (13 files):
- Figure S3.pdf
- Figure S4.pdf
- Figure S5.pdf
- Figure S6.pdf
- Figure S7.pdf
- Figure S8.pdf
- Table S1.xlsx
- Table S2.xlsx
- Table S3.xlsx
- Table S4.xlsx
- Table S5.xlsx
- Figure S1.pdf
- Figure S2.pdf
