# Supplementary material for: Adaptive Evolution of Odorant-Binding and Chemosensory Protein Gene Families in Genus Drosophila Fallén, 1823 (Diptera, Drosophilidae)
Source: Biomolecules. 2026 Feb 20;16(2):330. doi: 10.3390/biom16020330 (PMC12937694; doi:10.3390/biom16020330)
Supplement: Supplementary file 1 [file biomolecules-16-00330-s001.zip › Table S1.xlsx]

## Sheet: Sheet1
organism_name	species_taxid	assembly_accession	asm_name	seq_rel_date	Source	bioproject	biosample	wgs_master	refseq_category	taxid				infraspecific_name	isolate	version_status	assembly_level	release_type	genome_rep	asm_name	submitter	gbrs_paired_asm	paired_asm_comp	ftp_path
Drosophila albomicans	7291	GCF_009650485.1	drosAlbom15112-1751.03v1	2019-11-14	GenBank	PRJNA630751	SAMN12703415	WJDZ00000000.1	representative genome	7291				strain=15112-1751.03		latest	Chromosome	Major	Full	drosAlbom15112-1751.03v1	University of California Berkeley	GCA_009650485.1	different	ftp://ftp.ncbi.nlm.nih.gov/genomes/all/GCF/009/650/485/GCF_009650485.1_drosAlbom15112-1751.03v1
Drosophila ananassae	7217	GCF_003285975.2	DanaRS2.1	2018-10-23	GenBank	PRJNA501994	SAMN09383008	QMES00000000.2	representative genome	7217				strain=14024-0371.16-18		latest	Contig	Minor	Full	DanaRS2.1	University of Arizona/ University of Chiago/ Cornell University	GCA_003285975.3	identical	ftp://ftp.ncbi.nlm.nih.gov/genomes/all/GCF/003/285/975/GCF_003285975.2_DanaRS2.1
Drosophila arizonae	7263	GCF_001654025.1	ASM165402v1	2016-05-09	GenBank	PRJNA339865	SAMN04440796	LSRM00000000.1	representative genome	7263					ariz_Son04	latest	Scaffold	Major	Full	ASM165402v1	Biotechnology Institute of UNAM	GCA_001654025.1	identical	ftp://ftp.ncbi.nlm.nih.gov/genomes/all/GCF/001/654/025/GCF_001654025.1_ASM165402v1
Drosophila biarmipes	125945	GCF_000233415.1	Dbia_2.0	2013-03-04	GenBank	PRJNA325502	SAMN00714466	AFFD00000000.2	representative genome	125945						latest	Scaffold	Major	Full	Dbia_2.0	Baylor College of Medicine	GCA_000233415.2	identical	ftp://ftp.ncbi.nlm.nih.gov/genomes/all/GCF/000/233/415/GCF_000233415.1_Dbia_2.0
Drosophila bipectinata	42026	GCF_000236285.1	Dbip_2.0	2013-03-04	GenBank	PRJNA325516	SAMN00714473	AFFE00000000.2	representative genome	42026						latest	Scaffold	Major	Full	Dbip_2.0	Baylor College of Medicine	GCA_000236285.2	identical	ftp://ftp.ncbi.nlm.nih.gov/genomes/all/GCF/000/236/285/GCF_000236285.1_Dbip_2.0
Drosophila busckii	30019	GCF_011750605.1	ASM1175060v1	2020-03-26	GenBank	PRJNA622241	SAMN13899428	DULD00000000.1	representative genome	30019				strain=San Diego stock center, stock number 13000-0081.31		latest	Chromosome	Major	Full	ASM1175060v1	Max Planck Institute of Immunobiology and Epigenetics	GCA_011750605.1	identical	ftp://ftp.ncbi.nlm.nih.gov/genomes/all/GCF/011/750/605/GCF_011750605.1_ASM1175060v1
Drosophila elegans	30023	GCF_000224195.1	Dele_2.0	2013-03-04	GenBank	PRJNA325515	SAMN00715014	AFFF00000000.2	representative genome	30023						latest	Scaffold	Major	Full	Dele_2.0	Baylor College of Medicine	GCA_000224195.2	identical	ftp://ftp.ncbi.nlm.nih.gov/genomes/all/GCF/000/224/195/GCF_000224195.1_Dele_2.0
Drosophila erecta	7220	GCF_003286155.1	DereRS2	2018-10-23	GenBank	PRJNA501994	SAMN09383010	QMER00000000.2	representative genome	7220				strain=14021-0224.00,06,07		latest	Contig	Major	Full	DereRS2	University of Arizona/ University of Chiago/ Cornell University	GCA_003286155.2	identical	ftp://ftp.ncbi.nlm.nih.gov/genomes/all/GCF/003/286/155/GCF_003286155.1_DereRS2
Drosophila eugracilis	29029	GCF_000236325.1	Deug_2.0	2013-03-04	GenBank	PRJNA325514	SAMN00715289	AFPQ00000000.2	representative genome	29029						latest	Scaffold	Major	Full	Deug_2.0	The modENCODE Project	GCA_000236325.2	identical	ftp://ftp.ncbi.nlm.nih.gov/genomes/all/GCF/000/236/325/GCF_000236325.1_Deug_2.0
Drosophila ficusphila	30025	GCF_000220665.1	Dfic_2.0	2013-03-04	GenBank	PRJNA325513	SAMN00715126	AFFG00000000.2	representative genome	30025						latest	Scaffold	Major	Full	Dfic_2.0	Baylor College of Medicine	GCA_000220665.2	identical	ftp://ftp.ncbi.nlm.nih.gov/genomes/all/GCF/000/220/665/GCF_000220665.1_Dfic_2.0
Drosophila guanche	7266	GCF_900245975.1	DGUA_6	2018-09-20	GenBank	PRJNA630746	SAMEA104164776	OUUW00000000.1	representative genome	7266						latest	Scaffold	Major	Full	DGUA_6	CNAG	GCA_900245975.1	different	ftp://ftp.ncbi.nlm.nih.gov/genomes/all/GCF/900/245/975/GCF_900245975.1_DGUA_6
Drosophila hydei	7224	GCF_003285905.1	DhydRS2	2019-05-29	GenBank	PRJNA501994	SAMN09383128	QMEQ00000000.2	representative genome	7224				strain=15085-1641.00,03,60		latest	Contig	Major	Full	DhydRS2	University of Arizona/ University of Chiago/ Cornell University	GCA_003285905.2	identical	ftp://ftp.ncbi.nlm.nih.gov/genomes/all/GCF/003/285/905/GCF_003285905.1_DhydRS2
Drosophila innubila	198719	GCF_004354385.1	UK_Dinn_1.0	2019-03-19	GenBank	PRJNA630747	SAMN11037163	SKCT00000000.1	representative genome	198719					TH190305	latest	Chromosome	Major	Full	UK_Dinn_1.0	University of Kansas	GCA_004354385.1	different	ftp://ftp.ncbi.nlm.nih.gov/genomes/all/GCF/004/354/385/GCF_004354385.1_UK_Dinn_1.0
Drosophila kikkawai	30033	GCF_000224215.1	Dkik_2.0	2013-03-04	GenBank	PRJNA325512	SAMN00715127	AFFH00000000.2	representative genome	30033						latest	Scaffold	Major	Full	Dkik_2.0	Baylor College of Medicine	GCA_000224215.2	identical	ftp://ftp.ncbi.nlm.nih.gov/genomes/all/GCF/000/224/215/GCF_000224215.1_Dkik_2.0
Drosophila mauritiana	7226	GCF_004382145.1	ASM438214v1	2019-04-16	GenBank	PRJNA12217	SAMN06827991	NIGA00000000.1	representative genome	7226				strain=mau12		latest	Chromosome	Major	Full	ASM438214v1	University of California, Irvine	GCA_004382145.1	different	ftp://ftp.ncbi.nlm.nih.gov/genomes/all/GCF/004/382/145/GCF_004382145.1_ASM438214v1
Drosophila melanogaster	7227	GCF_000001215.4	Release 6 plus ISO1 MT	2014-08-01	GenBank	PRJNA164	SAMN02803731		reference genome	7227						latest	Chromosome	Major	Full	Release 6 plus ISO1 MT	The FlyBase Consortium/Berkeley Drosophila Genome Project/Celera Genomics	GCA_000001215.4	identical	ftp://ftp.ncbi.nlm.nih.gov/genomes/all/GCF/000/001/215/GCF_000001215.4_Release_6_plus_ISO1_MT
Drosophila miranda	7229	GCF_003369915.1	D.miranda_PacBio2.1	2019-09-23	GenBank	PRJNA623594	SAMN09375764	QNQS00000000.2	representative genome	7229				strain=MSH22		latest	Chromosome	Major	Full	D.miranda_PacBio2.1	Bachtrog Lab, UC Berkeley	GCA_003369915.2	identical	ftp://ftp.ncbi.nlm.nih.gov/genomes/all/GCF/003/369/915/GCF_003369915.1_D.miranda_PacBio2.1
Drosophila mojavensis	7230	GCF_000005175.2	dmoj_caf1	2006-06-30	GenBank	PRJNA29977	SAMN02953651	AAPU00000000.1	representative genome	7230				strain=TSC#15081-1352.22		latest	Scaffold	Major	Full	dmoj_caf1	Agencourt Bioscience Corporation	GCA_000005175.1	identical	ftp://ftp.ncbi.nlm.nih.gov/genomes/all/GCF/000/005/175/GCF_000005175.2_dmoj_caf1
Drosophila navojoa	7232	GCF_001654015.2	UFRJ_Dnav_4.2	2019-03-18	GenBank	PRJNA340011	SAMN04440794	LSRL00000000.2	representative genome	7232					navoj_Jal97	latest	Scaffold	Major	Full	UFRJ_Dnav_4.2	Biotechnology Institute of UNAM	GCA_001654015.2	identical	ftp://ftp.ncbi.nlm.nih.gov/genomes/all/GCF/001/654/015/GCF_001654015.2_UFRJ_Dnav_4.2
Drosophila novamexicana	47314	GCF_003285875.2	DnovRS2.1	2018-10-23	GenBank	PRJNA501875	SAMN09383009	QMEP00000000.2	representative genome	47314				strain=15010-1031.04,08,12		latest	Contig	Minor	Full	DnovRS2.1	University of Arizona/ University of Chiago/ Cornell University	GCA_003285875.3	identical	ftp://ftp.ncbi.nlm.nih.gov/genomes/all/GCF/003/285/875/GCF_003285875.2_DnovRS2.1
Drosophila obscura	7282	GCF_002217835.1	Dobs_1.0	2017-07-01	GenBank	PRJNA399719	SAMD00047210	BDQP00000000.1	representative genome	7282				strain=14011-0151.01		latest	Scaffold	Major	Full	Dobs_1.0	Laboratory for DNA Data Anaysis, Center for Information Biology, National Institute of Genetics	GCA_002217835.1	identical	ftp://ftp.ncbi.nlm.nih.gov/genomes/all/GCF/002/217/835/GCF_002217835.1_Dobs_1.0
Drosophila persimilis	7234	GCF_003286085.1	DperRS2	2018-10-23	GenBank	PRJNA501994	SAMN09383163	QMET00000000.2	representative genome	7234				strain=14011-0111.01,24,50		latest	Contig	Major	Full	DperRS2	University of Arizona/ University of Chiago/ Cornell University	GCA_003286085.2	identical	ftp://ftp.ncbi.nlm.nih.gov/genomes/all/GCF/003/286/085/GCF_003286085.1_DperRS2
Drosophila pseudoobscura	7237	GCF_009870125.1	UCI_Dpse_MV25	2020-03-03	GenBank	PRJNA622252	SAMN13616452	WVEN00000000.1	representative genome	7237				strain=MV2-25		latest	Chromosome	Major	Full	UCI_Dpse_MV25	University of California, Irvine	GCA_009870125.2	identical	ftp://ftp.ncbi.nlm.nih.gov/genomes/all/GCF/009/870/125/GCF_009870125.1_UCI_Dpse_MV25
Drosophila rhopaloa	1041015	GCF_000236305.1	Drho_2.0	2013-02-22	GenBank	PRJNA325511	SAMN00715129	AFPP00000000.2	representative genome	1041015						latest	Scaffold	Major	Full	Drho_2.0	The modENCODE Project	GCA_000236305.2	identical	ftp://ftp.ncbi.nlm.nih.gov/genomes/all/GCF/000/236/305/GCF_000236305.1_Drho_2.0
Drosophila sechellia	7238	GCF_004382195.1	ASM438219v1	2019-04-16	GenBank	PRJNA609127	SAMN06827992	NIFZ00000000.1	representative genome	7238				strain=sech25		latest	Chromosome	Major	Full	ASM438219v1	University of California, Irvine	GCA_004382195.1	different	ftp://ftp.ncbi.nlm.nih.gov/genomes/all/GCF/004/382/195/GCF_004382195.1_ASM438219v1
Drosophila serrata	7274	GCF_002093755.1	Dser1.0	2017-04-14	GenBank	PRJNA384652	SAMN06092698	MTTC00000000.1	representative genome	7274				strain=Fors4		latest	Contig	Major	Full	Dser1.0	The University of Queensland	GCA_002093755.1	identical	ftp://ftp.ncbi.nlm.nih.gov/genomes/all/GCF/002/093/755/GCF_002093755.1_Dser1.0
Drosophila simulans	7240	GCF_000754195.2	ASM75419v2	2014-09-19	GenBank	PRJNA297806	SAMN01086904	JPYS00000000.1	representative genome	7240				strain=w501		latest	Chromosome	Minor	Full	ASM75419v2	Princeton University	GCA_000754195.3	different	ftp://ftp.ncbi.nlm.nih.gov/genomes/all/GCF/000/754/195/GCF_000754195.2_ASM75419v2
Drosophila suzukii	28584	GCF_000472105.1	Dsuzukii.v01	2013-09-30	GenBank	PRJNA325161	SAMN02953868	AWUT00000000.1	representative genome	28584						latest	Scaffold	Major	Full	Dsuzukii.v01	BGI	GCA_000472105.1	identical	ftp://ftp.ncbi.nlm.nih.gov/genomes/all/GCF/000/472/105/GCF_000472105.1_Dsuzukii.v01
Drosophila takahashii	29030	GCF_000224235.1	Dtak_2.0	2013-03-04	GenBank	PRJNA325506	SAMN00715130	AFFI00000000.2	representative genome	29030						latest	Scaffold	Major	Full	Dtak_2.0	Baylor College of Medicine	GCA_000224235.2	identical	ftp://ftp.ncbi.nlm.nih.gov/genomes/all/GCF/000/224/235/GCF_000224235.1_Dtak_2.0
Drosophila virilis	7244	GCF_003285735.1	DvirRS2	2018-10-23	GenBank	PRJNA501994	SAMN09383168	QMEO00000000.2	representative genome	7244				strain=15010-1051.48,49,85		latest	Contig	Major	Full	DvirRS2	University of Arizona/ University of Chiago/ Cornell University	GCA_003285735.2	identical	ftp://ftp.ncbi.nlm.nih.gov/genomes/all/GCF/003/285/735/GCF_003285735.1_DvirRS2
Drosophila willistoni	7260	GCF_000005925.1	dwil_caf1	2006-08-03	GenBank	PRJNA29997	SAMN02953653	AAQB00000000.1	representative genome	7260				strain=TSC#14030-0811.24		latest	Scaffold	Major	Full	dwil_caf1	J. Craig Venter Institute	GCA_000005925.1	identical	ftp://ftp.ncbi.nlm.nih.gov/genomes/all/GCF/000/005/925/GCF_000005925.1_dwil_caf1
Drosophila yakuba	7245	GCF_000005975.2	dyak_caf1	2006-06-27	GenBank	PRJNA29999	SAMN02952910	AAEU00000000.2	representative genome	7245				strain=Tai18E2		latest	Chromosome	Major	Full	dyak_caf1	FlyBase	GCA_000005975.1	different	ftp://ftp.ncbi.nlm.nih.gov/genomes/all/GCF/000/005/975/GCF_000005975.2_dyak_caf1
