# Supplementary material for: Adaptive Evolution of Odorant-Binding and Chemosensory Protein Gene Families in Genus Drosophila Fallén, 1823 (Diptera, Drosophilidae)
Source: Biomolecules. 2026 Feb 20;16(2):330. doi: 10.3390/biom16020330 (PMC12937694; doi:10.3390/biom16020330)
Supplement: Supplementary file 1 [file biomolecules-16-00330-s001.zip › Table S2.xlsx]

## Sheet: Sheet1
Drosophila melanogaster		Drosophila albomicans		Drosophila ananassae		Drosophila arizonae		Drosophila biarmipes		Drosophila bipectinata		Drosophila busckii		Drosophila elegans		Drosophila erecta		Drosophila eugracilis		Drosophila ficusphila		Drosophila guanche		Drosophila hydei		Drosophila innubila		Drosophila kikkawai		Drosophila mauritiana		Drosophila miranda		Drosophila mojavensis		Drosophila navojoa		Drosophila novamexicana		Drosophila obscura		Drosophila persimilis		Drosophila pseudoobscura		Drosophila rhopaloa		Drosophila sechellia
gene name	accession number	gene name	accession number	gene name	accession number	gene name	accession number	gene name	accession number	gene name	accession number	gene name	accession number	gene name	accession number	gene name	accession number	gene name	accession number	gene name	accession number	gene name	accession number	gene name	accession number	gene name	accession number	gene name	accession number	gene name	accession number	gene name	accession number	gene name	accession number	gene name	accession number	gene name	accession number	gene name	accession number	gene name	accession number	gene name	accession number	gene name	accession number	gene name	accession number
DmelObp73a	NP_001097628.1	DalbObp73a	XP_034102240.1	DanaObp73a	XP_001957602.1	DariObp73a	XP_017860688.1	DbiaObp73a	XP_016964783.1	DbipObp73a	XP_017087484.1	DbusObp73a	XP_017840157.2	DeleObp73a	XP_017128104.1	DereObp73a	XP_001972988.1	DeugObp73a	XP_017080253.1	DficObp73a	XP_017059366.1	DguaObp73a	XP_034133277.1	DhydObp73a	XP_023177162.1	DinnObp73a	XP_034482170.1	DkikObp73a	XP_017027971.1	DmauObp73a	XP_033160298.1	DmirObp73a	XP_017156962.1	DmojObp73a	XP_002008014.1	DnavObp73a	XP_017954803.1	DnovObp73a	XP_030570655.1	DobsObp73a	XP_022212296.1	DperObp73a	XP_002025724.1	DpseObp73a	XP_002135498.3	DrhoObp73a	XP_016985182.1	DsecObp73a	XP_002030848.1
DmelObp84a	NP_001097700.2	DalbObp84a	XP_034115789.1	DanaObp84a	XP_001953235.2	DariObp84a	XP_017874573.1	DbiaObp84a	XP_016954275.1	DbipObp84a	XP_017104637.1	DbusObp84a	XP_017849369.1	DeleObp84a	XP_017119851.1	DereObp84a	XP_001979170.2	DeugObp84a	XP_017083484.1	DficObp84a	XP_017049126.1	DguaObp84a	XP_034132872.1	DhydObp84a	XP_023176725.2	DinnObp84a	XP_034488722.1	DkikObp84a	XP_017037564.1	DmauObp84a	XP_033163949.1	DmirObp84a	XP_033244262.1	DmojObp84a	XP_032587591.1	DnavObp84a	XP_017967879.1	DnovObp84a	XP_030559524.1	DobsObp84a	XP_022220436.1	DperObp84a	XP_002019503.2	DpseObp84a	XP_001359755.3	DrhoObp84a	XP_016978364.1	DsecObp84a	XP_002038672.1
DmelObp56g	NP_995903.1	DalbObp56g	XP_034105381.1	DanaObp56g	XP_001960030.1	DariObp56g	XP_017864744.1	DbiaObp56g	XP_016957124.1	DbipObp56g	XP_017093416.1	DbusObp56g-1	XP_017836618.1	DeleObp56g	XP_017125652.1	DereObp56g	XP_001974854.3	DeugObp56g	XP_017072681.1	DficObp56g	XP_017051047.1	DguaObp56g-1	XP_034141008.1	DhydObp56g	XP_023162696.2	DinnObp56g-1	XP_034478762.1	DkikObp56g	XP_017032920.1	DmauObp56g	XP_033153607.1	DmirObp56g-1	XP_033253964.1	DmojObp56g	XP_002006504.1	DnavObp56g	XP_017962514.1	DnovObp56g	XP_030566398.1	DobsObp56g-1	XP_022230296.1	DperObp56g	XP_002016698.1	DpseObp56g	XP_001361441.3	DrhoObp56g	XP_016976771.1	DsecObp56g	XP_002034628.1
												DbusObp56g-2	XP_017836468.1									DguaObp56g-2	XP_034141009.1			DinnObp56g-2	XP_034478761.1					DmirObp56g-2	XP_017145960.1							DobsObp56g-2	XP_022230301.1
												DbusObp56g-3	XP_017836607.1									DguaObp56g-3	XP_034141010.1									DmirObp56g-3	XP_017145961.1							DobsObp56g-3	XP_022230300.1
																						DguaObp56g-4	XP_034141007.1																	DobsObp56g-4	XP_022230295.1
																																								DobsObp56g-5	XP_022230294.1
DmelObp83a	NP_001287190.1	DalbObp83a	XP_034117379.1	DanaObp83a	XP_001955185.1	DariObp83a	XP_017856426.1	DbiaObp83a	XP_016953711.1	DbipObp83a	XP_017102711.1			DeleObp83a	XP_017130596.1	DereObp83a	XP_026839875.1	DeugObp83a-1	XP_017082090.1	DficObp83a	XP_017046555.1	DguaObp83a	XP_034126773.1	DhydObp83a-1	XP_023163584.1	DinnObp83a	XP_034487220.1	DkikObp83a	XP_017016692.1	DmauObp83a	XP_033163697.1	DmirObp83a	XP_017140022.1	DmojObp83a	XP_001999214.2	DnavObp83a	XP_030239435.1	DnovObp83a	XP_030562708.1	DobsObp83a	XP_022225523.1	DperObp83a	XP_026846992.1	DpseObp83a	XP_015037460.2	DrhoObp83a-1	XP_016976204.1	DsecObp83a	XP_002038504.1
																		DeugObp83a-2	XP_017082085.1					DhydObp83a-2	XP_030080164.1																					DrhoObp83a-2	XP_016976236.1
																								DhydObp83a-3	XP_030080163.1
DmelObp57b	NP_001286632.1							DbiaObp57b	XP_016957729.1					DeleObp57b	XP_017123116.1	DereObp57b	XP_001974907.1	DeugObp57b-1	XP_017073231.1	DficObp57b-1	XP_017051037.1									DmauObp57b	XP_033155723.1					DnavObp57b	XP_017958947.1	DnovObp57b	XP_030554166.1							DrhoObp57b	XP_016991909.1	DsecObp57b	XP_002034686.2
																		DeugObp57b-2	XP_017073232.1	DficObp57b-2	XP_017051057.1
DmelObp44a	NP_001286186.1	DalbObp44a	XP_034108234.1	DanaObp44a	XP_001961032.1	DariObp44a	XP_017865951.1	DbiaObp44a	XP_016957670.1	DbipObp44a	XP_017087731.1	DbusObp44a	XP_017836129.1	DeleObp44a	XP_017126406.1	DereObp44a	XP_001970506.1	DeugObp44a	XP_017072774.1	DficObp44a	XP_017061343.1	DguaObp44a	XP_034120552.1	DhydObp44a-1	XP_023172696.1	DinnObp44a	XP_034477794.1	DkikObp44a	XP_017026980.1	DmauObp44a	XP_033155673.1	DmirObp44a-1	XP_017148268.1	DmojObp44a	XP_002005074.3	DnavObp44a	XP_017962396.1	DnovObp44a	XP_030560116.1	DobsObp44a	XP_022223959.1	DperObp44a	XP_002017813.1	DpseObp44a	XP_001360913.3	DrhoObp44a	XP_016970253.1	DsecObp44a	XP_002032872.1
																								DhydObp44a-2	XP_030078937.1							DmirObp44a-2	XP_033246647.1
DmelObp22a	NP_722746.2							DbiaObp22a-1	XP_016961795.1			DbusObp22a	XP_017850005.1	DeleObp22a	XP_017130143.1	DereObp22a	XP_001968341.2	DeugObp22a	XP_017072688.1	DficObp22a-1	XP_017050036.1									DmauObp22a	XP_033152730.1															DrhoObp22a-1	XP_016969462.1	DsecObp22a	XP_002041756.1
								DbiaObp22a-2	XP_016953635.1											DficObp22a-2	XP_017050030.1																									DrhoObp22a-2	XP_016969463.1
																																														DrhoObp22a-3	XP_016969464.1
DmelObp56d	NP_001286619.1			DanaObp56d	XP_001960035.1	DariObp56d	XP_017864742.1	DbiaObp56d	XP_016953634.1	DbipObp56d-1	XP_017093355.1	DbusObp56d	XP_017836516.1	DeleObp56d	XP_017123108.1	DereObp56d	XP_026836839.1	DeugObp56d	XP_017072593.1	DficObp56d	XP_017051277.1	DguaObp56d	XP_034141099.1	DhydObp56d	XP_023164062.1	DinnObp56d-1	XP_034477135.1	DkikObp56d	XP_017032897.1	DmauObp56d	XP_033152849.1	DmirObp56d	XP_017145883.1	DmojObp56d	XP_002006501.1	DnavObp56d	XP_030244547.1	DnovObp56d	XP_030566444.1	DobsObp56d	XP_022230272.1	DperObp56d	XP_002016703.1	DpseObp56d	XP_001361438.4	DrhoObp56d	XP_016988068.1	DsecObp56d	XP_002045014.1
										DbipObp56d-2	XP_017098190.1															DinnObp56d-2	XP_034477137.1
																										DinnObp56d-3	XP_034477136.1
DmelObp50c	NP_725387.3	DalbObp50c-1	XP_034108050.1					DbiaObp50c	XP_016946430.1	DbipObp50c	XP_017094028.1			DeleObp50c	XP_017132957.1	DereObp50c	XP_026836298.1	DeugObp50c	XP_017068763.1	DficObp50c	XP_017061517.1	DguaObp50c	XP_034142323.1	DhydObp50c	XP_023172821.2			DkikObp50c	XP_017022271.1	DmauObp50c	XP_033153474.1	DmirObp50c	XP_017145612.1	DmojObp50c	XP_002005088.2	DnavObp50c	XP_017958418.1	DnovObp50c	XP_030561589.1	DobsObp50c	XP_022225113.1	DperObp50c	XP_026842893.1	DpseObp50c	XP_001360534.3	DrhoObp50c	XP_016979695.1	DsecObp50c	XP_002033836.1
		DalbObp50c-2	XP_034102009.1
DmelObp50a	NP_995832.1	DalbObp50a	XP_034107617.1	DanaObp50a	XP_014762672.1	DariObp50a	XP_017865108.1	DbiaObp50a	XP_016946601.1	DbipObp50a	XP_017094046.1	DbusObp50a	XP_017836732.1	DeleObp50a	XP_017132971.1	DereObp50a	XP_015012385.1	DeugObp50a	XP_017068825.1	DficObp50a	XP_017061518.1	DguaObp50a	XP_034127851.1	DhydObp50a	XP_023172820.2	DinnObp50a	XP_034478888.1	DkikObp50a	XP_017022270.1	DmauObp50a	XP_033155716.1	DmirObp50a	XP_017145994.1	DmojObp50a	XP_002005087.1	DnavObp50a	XP_030238324.1	DnovObp50a	XP_030561495.1	DobsObp50a	XP_022225096.1	DperObp50a	XP_002016077.1	DpseObp50a	XP_001360535.4	DrhoObp50a	XP_016979706.1	DsecObp50a	XP_032571392.1
DmelObp8a	NP_727322.1	DalbObp8a	XP_034119489.1			DariObp8a	XP_017871703.1	DbiaObp8a	XP_016948038.1					DeleObp8a	XP_017114590.1	DereObp8a	XP_001977352.1	DeugObp8a	XP_017063964.1	DficObp8a	XP_017041920.1	DguaObp8a	XP_034138643.1	DhydObp8a	XP_023176445.2	DinnObp8a	XP_034486065.1			DmauObp8a	XP_033170123.1	DmirObp8a	XP_017138438.1	DmojObp8a	XP_002009713.2	DnavObp8a	XP_017964304.1	DnovObp8a	XP_030563088.1	DobsObp8a	XP_022208851.1	DperObp8a	XP_002025041.1	DpseObp8a	XP_001355631.3	DrhoObp8a	XP_016991179.1	DsecObp8a	XP_002045336.1
DmelObp46a	NP_610574.1	DalbObp46a	XP_034104649.1	DanaObp46a	XP_014763985.1	DariObp46a	XP_017866089.1	DbiaObp46a	XP_016946399.1	DbipObp46a	XP_017087033.1	DbusObp46a	XP_017835281.1	DeleObp46a-1	XP_017111027.1	DereObp46a	XP_001969066.2	DeugObp46a	XP_017068718.1	DficObp46a	XP_017054410.1	DguaObp46a	XP_034142198.1	DhydObp46a-1	XP_030081000.1	DinnObp46a	XP_034476004.1	DkikObp46a	XP_017037154.1	DmauObp46a	XP_033155179.1	DmirObp46a-1	XP_033247624.1	DmojObp46a	XP_015018935.1	DnavObp46a	XP_017960555.1	DnovObp46a	XP_030567648.1	DobsObp46a	XP_022232323.1	DperObp46a	XP_002016491.2	DpseObp46a	XP_001360825.2	DrhoObp46a	XP_016969844.1	DsecObp46a	XP_002033227.1
														DeleObp46a-2	XP_017118500.1									DhydObp46a-2	XP_023179439.2							DmirObp46a-2	XP_033252211.1
DmelObp85a	NP_001334691.1	DalbObp85a	XP_034114729.1	DanaObp85a	XP_001953362.2	DariObp85a	XP_017874945.1	DbiaObp85a	XP_016959636.1	DbipObp85a	XP_017098562.1	DbusObp85a	XP_033150106.1	DeleObp85a	XP_017123747.1	DereObp85a	XP_026831849.1	DeugObp85a	XP_017073389.1	DficObp85a	XP_017055344.1	DguaObp85a	XP_034132308.1			DinnObp85a	XP_034487749.1	DkikObp85a	XP_017031254.1			DmirObp85a	XP_017139424.1	DmojObp85a	XP_001998346.1	DnavObp85a	XP_030242840.1	DnovObp85a	XP_030565897.1	DobsObp85a	XP_022217877.1	DperObp85a	XP_026851181.1	DpseObp85a	XP_015037967.2	DrhoObp85a	XP_016980594.1	DsecObp85a	XP_032578335.1
DmelObp18a	NP_573350.1	DalbObp18a-1	XP_034112391.1	DanaObp18a	XP_001967300.2			DbiaObp18a	XP_016954470.1	DbipObp18a	XP_017088099.1	DbusObp18a	XP_017836723.1	DeleObp18a	XP_017110787.1			DeugObp18a	XP_017064578.1	DficObp18a	XP_017050461.1			DhydObp18a	XP_023164934.2			DkikObp18a	XP_017037247.1	DmauObp18a	XP_033170469.1			DmojObp18a	XP_015019687.1											DrhoObp18a	XP_016976951.1	DsecObp18a	XP_032581508.1
		DalbObp18a-2	XP_034107690.1
		DalbObp18a-3	XP_034107692.1
		DalbObp18a-4	XP_034105658.1
		DalbObp18a-5	XP_034105724.1
DmelObp19a	NP_728338.2	DalbObp19a	XP_034118339.1	DanaObp19a	XP_001966079.1	DariObp19a	XP_017870888.1	DbiaObp19a	XP_016951657.1	DbipObp19a	XP_017100740.1	DbusObp19a	XP_017852925.1	DeleObp19a	XP_017129769.1	DereObp19a	XP_001977884.1	DeugObp19a	XP_017066856.1	DficObp19a	XP_017052096.1	DguaObp19a	XP_034123398.1	DhydObp19a	XP_023162267.2	DinnObp19a	XP_034477906.1	DkikObp19a	XP_017029000.1	DmauObp19a	XP_033169969.1	DmirObp19a	XP_017138504.1	DmojObp19a	XP_002011011.1	DnavObp19a	XP_017965215.1	DnovObp19a	XP_030568576.1	DobsObp19a	XP_022227382.1	DperObp19a	XP_002025050.1	DpseObp19a	XP_001355623.3	DrhoObp19a	XP_016971588.1	DsecObp19a	XP_002039540.1
DmelObp19b	NP_608391.2	DalbObp19b	XP_034118337.1	DanaObp19b-1	XP_001966078.1	DariObp19b	XP_017870886.1	DbiaObp19b	XP_016951677.1	DbipObp19b	XP_017100783.1	DbusObp19b	XP_017852947.1	DeleObp19b-1	XP_017129776.1	DereObp19b	XP_001977885.1	DeugObp19b	XP_017066855.1	DficObp19b	XP_017052095.1	DguaObp19b	XP_034123378.1	DhydObp19b	XP_023162264.1	DinnObp19b	XP_034483385.1	DkikObp19b	XP_017028998.1	DmauObp19b	XP_033170295.1	DmirObp19b	XP_017138479.1	DmojObp19b	XP_002011012.2	DnavObp19b	XP_017965227.2	DnovObp19b	XP_030568575.1	DobsObp19b	XP_022227380.1	DperObp19b	XP_002025051.1	DpseObp19b	XP_001355622.3	DrhoObp19b	XP_016971587.1	DsecObp19b	XP_002039541.2
				DanaObp19b-2	XP_032310026.1									DeleObp19b-2	XP_017122906.1
DmelObp19c	NP_608392.1	DalbObp19c	XP_034118338.1	DanaObp19c	XP_001966077.2	DariObp19c	XP_017870885.1	DbiaObp19c	XP_016951857.1	DbipObp19c	XP_017100782.1	DbusObp19c	XP_017852946.1	DeleObp19c	XP_017129778.1	DereObp19c	XP_001977886.1	DeugObp19c	XP_017066854.1	DficObp19c	XP_017052104.1	DguaObp19c	XP_034123377.1	DhydObp19c	XP_023162263.1	DinnObp19c	XP_034489473.1	DkikObp19c	XP_017028996.1	DmauObp19c	XP_033170335.1	DmirObp19c	XP_017138456.1	DmojObp19c	XP_002011013.1	DnavObp19c	XP_017965224.1	DnovObp19c	XP_030568574.1	DobsObp19c	XP_022227379.1	DperObp19c	XP_002025052.1	DpseObp19c	XP_001355621.3	DrhoObp19c	XP_016971586.1	DsecObp19c	XP_002039542.1
DmelObp19d	NP_523421.2	DalbObp19d	XP_034106193.1	DanaObp19d	XP_032309346.1	DariObp19d	XP_017872625.1	DbiaObp19d	XP_016951860.1	DbipObp19d-1	XP_017100784.1			DeleObp19d	XP_017129926.1	DereObp19d	XP_001977887.1	DeugObp19d	XP_017067024.1	DficObp19d	XP_017052251.1	DguaObp19d	XP_034124825.1			DinnObp19d	XP_034490677.1			DmauObp19d	XP_033169279.1			DmojObp19d	XP_002011014.1	DnavObp19d	XP_017965228.1	DnovObp19d	XP_030568547.1							DrhoObp19d	XP_016971594.1	DsecObp19d	XP_002039543.1
										DbipObp19d-2	XP_017096551.1

DmelObp28a	NP_523505.1	DalbObp28a	XP_034100866.1	DanaObp28a	XP_001966896.1	DariObp28a	XP_017858543.1	DbiaObp28a	XP_016961701.1	DbipObp28a	XP_017097618.1	DbusObp28a-1	XP_017854084.1	DeleObp28a	XP_017132368.1	DereObp28a	XP_001970166.1	DeugObp28a	XP_017077549.1	DficObp28a	XP_017062420.1	DguaObp28a	XP_034135045.1	DhydObp28a-1	XP_023159843.2	DinnObp28a	XP_034472061.1	DkikObp28a-1	XP_017032148.1	DmauObp28a	XP_033151085.1	DmirObp28a-1	XP_017152126.1	DmojObp28a	XP_002002634.1	DnavObp28a	XP_017966951.2	DnovObp28a	XP_030555008.1	DobsObp28a-1	XP_022234847.1	DperObp28a-1	XP_002019062.1	DpseObp28a-1	XP_001357237.3	DrhoObp28a	XP_016989277.1	DsecObp28a	XP_002036079.1
												DbusObp28a-2	XP_017852948.1											DhydObp28a-2	XP_023162265.1			DkikObp28a-2	XP_017028999.1			DmirObp28a-2	XP_017138492.1							DobsObp28a-2	XP_022227377.1	DperObp28a-2	XP_002025053.1	DpseObp28a-2	XP_001355620.2

DmelObp47a	NP_610632.1			DanaObp47a	XP_001958684.1	DariObp47a	XP_017864530.1	DbiaObp47a	XP_016946420.1	DbipObp47a	XP_017105926.1			DeleObp47a	XP_017124469.1	DereObp47a	XP_001976146.1	DeugObp47a	XP_017068646.1	DficObp47a	XP_017039073.1	DguaObp47a	XP_034131213.1					DkikObp47a	XP_017037046.1	DmauObp47a	XP_033154318.1	DmirObp47a-1	XP_017145891.2	DmojObp47a	XP_002004158.2	DnavObp47a	XP_017962508.1			DobsObp47a	XP_022230679.1	DperObp47a	XP_026842540.1	DpseObp47a	XP_001362019.2	DrhoObp47a	XP_016974312.1	DsecObp47a	XP_002033318.1
																																DmirObp47a-2	XP_033248333.1
DmelObp47b	NP_610669.1	DalbObp47b	XP_034110258.1	DanaObp47b	XP_001958740.1	DariObp47b	XP_017868129.1	DbiaObp47b	XP_016946752.1	DbipObp47b	XP_017105918.1	DbusObp47b	XP_017837940.1	DeleObp47b	XP_017124450.1	DereObp47b	XP_001976093.1	DeugObp47b	XP_017068945.1	DficObp47b	XP_017038831.1	DguaObp47b	XP_034122646.1	DhydObp47b	XP_023178497.2	DinnObp47b	XP_034478416.1	DkikObp47b	XP_017027425.1	DmauObp47b	XP_033152068.1	DmirObp47b	XP_017146038.1	DmojObp47b	XP_002004332.1	DnavObp47b	XP_017958344.1	DnovObp47b	XP_030560363.1	DobsObp47b	XP_022224610.1	DperObp47b	XP_026842469.1	DpseObp47b	XP_001361555.2	DrhoObp47b	XP_016979454.1	DsecObp47b	XP_002033372.1
DmelObp49a	NP_610812.1	DalbObp49a-1	XP_034104611.1	DanaObp49a	XP_001959897.2	DariObp49a	XP_017866999.1	DbiaObp49a	XP_016957772.1			DbusObp49a-1	XP_017836495.1	DeleObp49a	XP_017125702.1	DereObp49a	XP_001975866.2	DeugObp49a-1	XP_017079348.1	DficObp49a	XP_017053747.1	DguaObp49a	XP_034138278.1	DhydObp49a	XP_023179442.1	DinnObp49a	XP_034477725.1	DkikObp49a	XP_017027085.1	DmauObp49a	XP_033154954.1	DmirObp49a-1	XP_017150222.1	DmojObp49a	XP_002004406.1	DnavObp49a	XP_017962458.1	DnovObp49a	XP_030560530.1	DobsObp49a	XP_022222113.1	DperObp49a	XP_002018488.1	DpseObp49a	XP_002138644.2	DrhoObp49a	XP_016986199.1	DsecObp49a	XP_002033604.1
		DalbObp49a-2	XP_034106765.1									DbusObp49a-2	XP_017836741.1					DeugObp49a-2	XP_017077683.1													DmirObp49a-2	XP_033254690.1
												DbusObp49a-3	XP_033149188.1
												DbusObp49a-4	XP_017835404.1
DmelObp50b	NP_725386.1	DalbObp50b	XP_034105719.1	DanaObp50b	XP_001960725.1			DbiaObp50b	XP_016946600.1	DbipObp50b	XP_017094027.1			DeleObp50b	XP_017132958.1	DereObp50b	XP_001975641.1	DeugObp50b	XP_017068762.1	DficObp50b	XP_017061515.1	DguaObp50b	XP_034127825.1			DinnObp50b	XP_034477743.1	DkikObp50b	XP_017022269.1	DmauObp50b	XP_033153472.1	DmirObp50b-1	XP_033251859.1							DobsObp50b	XP_022225095.1	DperObp50b	XP_026842209.1	DpseObp50b	XP_002138340.2	DrhoObp50b	XP_016979693.1	DsecObp50b	XP_002033835.1
																																DmirObp50b-2	XP_017145993.1
DmelObp50d	NP_725388.2	DalbObp50d	XP_034102010.1	DanaObp50d	XP_032306019.1			DbiaObp50d	XP_016946429.1	DbipObp50d	XP_017093980.1			DeleObp50d	XP_017132960.1	DereObp50d	XP_001975639.1	DeugObp50d	XP_017068829.1	DficObp50d	XP_017061311.1	DguaObp50d	XP_034127864.1			DinnObp50d	XP_034475679.1	DkikObp50d	XP_017022242.1	DmauObp50d	XP_033155576.1	DmirObp50d-1	XP_017146218.2							DobsObp50d	XP_022225127.1	DperObp50d	XP_002016075.2	DpseObp50d	XP_001360533.3	DrhoObp50d	XP_016979682.1	DsecObp50d	XP_002033837.1
																																DmirObp50d-2	XP_033246348.1
DmelObp50e	NP_610959.2	DalbObp50e	XP_034102013.1	DanaObp50e	XP_001960729.3	DariObp50e	XP_017864850.1	DbiaObp50e	XP_016946788.1	DbipObp50e	XP_017094045.1	DbusObp50e	XP_017835559.1	DeleObp50e	XP_017132968.1	DereObp50e	XP_001975637.1	DeugObp50e	XP_017068820.1	DficObp50e	XP_017061308.1	DguaObp50e	XP_034127930.1	DhydObp50e	XP_023172725.1	DinnObp50e	XP_034478855.1	DkikObp50e	XP_017022292.1	DmauObp50e	XP_033155508.1	DmirObp50e	XP_017146213.2	DmojObp50e	XP_002005089.1	DnavObp50e	XP_017961968.1	DnovObp50e	XP_030561623.1	DobsObp50e	XP_022225123.1	DperObp50e	XP_002016073.2	DpseObp50e	XP_002138338.3	DrhoObp50e	XP_016979709.1	DsecObp50e	XP_002033839.1
DmelObp51a	NP_725436.1							DbiaObp51a	XP_016953425.1					DeleObp51a-1	XP_017124897.1			DeugObp51a-1	XP_017069205.1	DficObp51a-1	XP_017049884.1									DmauObp51a-1	XP_033152763.1															DrhoObp51a-1	XP_016972525.1	DsecObp51a	XP_002033932.1
														DeleObp51a-2	XP_017124898.1			DeugObp51a-2	XP_017069206.1	DficObp51a-2	XP_017061977.1									DmauObp51a-2	XP_033154493.1															DrhoObp51a-2	XP_016972526.1
																		DeugObp51a-3	XP_017069203.1	DficObp51a-3	XP_017061975.1																									DrhoObp51a-3	XP_016972522.1
																		DeugObp51a-4	XP_017069204.1	DficObp51a-4	XP_017049889.1																									DrhoObp51a-4	XP_016972524.1
																		DeugObp51a-5	XP_017069209.1	DficObp51a-5	XP_017049887.1																									DrhoObp51a-5	XP_016972528.1
																		DeugObp51a-6	XP_017069210.1	DficObp51a-6	XP_017049885.1																									DrhoObp51a-6	XP_016972529.1
DmelObp56a	NP_611442.1	DalbObp56a	XP_034105408.1	DanaObp56a	XP_001960038.1	DariObp56a	XP_017864740.1	DbiaObp56a	XP_016952982.1	DbipObp56a	XP_017093361.1			DeleObp56a	XP_017123614.1	DereObp56a	XP_001974846.1	DeugObp56a	XP_017072669.1	DficObp56a	XP_017051039.1	DguaObp56a	XP_034139634.1	DhydObp56a	XP_023162670.1	DinnObp56a	XP_034478480.1	DkikObp56a	XP_017032890.1	DmauObp56a	XP_033155029.1	DmirObp56a	XP_017150776.1	DmojObp56a	XP_002006497.1	DnavObp56a	XP_017961658.1	DnovObp56a	XP_030567608.1	DobsObp56a	XP_022230273.1	DperObp56a	XP_002016706.1	DpseObp56a	XP_001361436.2	DrhoObp56a	XP_016988071.1	DsecObp56a	XP_002034623.1
DmelObp56b	NP_611443.1	DalbObp56b	XP_034108772.1	DanaObp56b	XP_001960037.1	DariObp56b	XP_017868423.1	DbiaObp56b	XP_016953058.1	DbipObp 56b	XP_017093449.1	DbusObp56b	XP_017835587.1	DeleObp56b	XP_017123615.1	DereObp56b	XP_001974847.1	DeugObp56b	XP_017072719.1	DficObp56b	XP_017051078.1	DguaObp56b	XP_034141098.1	DhydObp56b	XP_023164040.2	DinnObp56b	XP_034478215.1	DkikObp56b	XP_017032876.1	DmauObp56b	XP_033155030.1	DmirObp56b	XP_017150775.1	DmojObp56b	XP_002006498.1	DnavObp56b	XP_030244544.1	DnovObp58b	XP_030562091.1	DobsObp56b	XP_022230297.1	DperObp56b	XP_002016705.1	DpseObp56b	XP_001361437.2	DrhoObp56b	XP_016988088.1	DsecObp56b	XP_002034624.1
DmelObp56c	NP_995902.1	DalbObp56c	XP_034102221.1	DanaObp56c	XP_001960036.2	DariObp56c	XP_017864741.1	DbiaObp56c	XP_016953056.1	DbipObp56c	XP_017093281.1	DbusObp56c	XP_017835588.1	DeleObp56c	XP_017123170.1	DereObp56c	XP_001974848.2	DeugObp56c	XP_017072776.1	DficObp56c	XP_017051272.1	DguaObp56c	XP_034142497.1	DhydObp56c	XP_030082000.1	DinnObp56c	XP_034478214.1	DkikObp56c	XP_017032877.1	DmauObp56c	XP_033152847.1	DmirObp56c	XP_017146116.1	DmojObp56c	XP_002006499.2	DnavObp56c	XP_030244543.1	DnovObp56c	XP_030567561.1	DobsObp56c	XP_022230286.1	DperObp56c	XP_026840713.1	DpseObp56c	XP_002138712.2	DrhoObp56c	XP_016988120.1	DsecObp56c	XP_032571029.1
DmelObp56e	NP_611445.1	DalbObp56e-1	XP_034105083.1	DanaObp56e	XP_001960034.3	DariObp56e	XP_017868425.1			DbipObp56e	XP_017093341.1	DbusObp56e	XP_017835993.1	DeleObp56e-1	XP_017123143.1	DereObp56e	XP_001974850.1	DeugObp56e-1	XP_017072689.1	DficObp56e	XP_017051274.1	DguaObp56e	XP_034122239.1	DhydObp56e	XP_023160814.1	DinnObp56e-1	XP_034476489.1			DmauObp56e	XP_033154938.1	DmirObp56e	XP_033254126.1	DmojObp56e	XP_002006500.1	DnavObp56e	XP_030244545.1	DnovObp56e	XP_030567636.1	DobsObp56e	XP_022230278.1	DperObp56e	XP_002016702.1	DpseObp56e	XP_001361439.2	DrhoObp56e	XP_016988070.1	DsecObp56e	XP_032571778.1
		DalbObp56e-2	XP_034107611.1											DeleObp56e-2	XP_017127098.1			DeugObp56e-2	XP_017072651.1							DinnObp56e-2	XP_034477139.1
DmelObp56f	NP_725926.1			DanaObp56f-1	XP_014767235.1					DbipObp56f	XP_017098180.1					DereObp56f	XP_001974851.1													DmauObp56f	XP_033154939.1															DrhoObp56f	XP_016972527.1	DsecObp56f	XP_002045016.1
				DanaObp56f-2	XP_014765538.1
				DanaObp56f-3	XP_001957349.3
DmelObp56h	NP_611448.2	DalbObp56h	XP_034104446.1	DanaObp56h	XP_001960029.1	DariObp56h	XP_017868926.1	DbiaObp56h	XP_016957098.1	DbipObp56h	XP_017093405.1	DbusObp56h	XP_017838092.1	DeleObp56h-1	XP_017125651.1	DereObp56h	XP_001974857.1	DeugObp56h	XP_017072595.1	DficObp56h	XP_017051033.1	DguaObp56h	XP_034124158.1	DhydObp56h-1	XP_023160985.1	DinnObp56h	XP_034477382.1	DkikObp56h	XP_017032909.1	DmauObp56h	XP_033153123.1	DmirObp56h	XP_017145997.1	DmojObp56h	XP_002006505.2	DnavObp56h	XP_017962481.1	DnovObp56h	XP_030566395.1	DobsObp56h	XP_022231135.1	DperObp56h	XP_002016697.1	DpseObp56h	XP_001361442.1	DrhoObp56h	XP_016976770.1	DsecObp56h	XP_002034629.1
														DeleObp56h-2	XP_017114912.1									DhydObp56h-2	XP_030082017.1
DmelObp56i	NP_725929.1					DariObp56i	XP_017868424.1							DeleObp56i	XP_017125598.1	DereObp56i	XP_001974859.1											DkikObp56i	XP_017032935.1	DmauObp56i	XP_033155731.1															DrhoObp56i	XP_016976772.1	DsecObp56i	XP_002034631.1
DmelObp57c	NP_611481.1	DalbObp57c	XP_034105780.1	DanaObp57c	XP_014764121.1	DariObp57c	XP_017873037.1	DbiaObp57c	XP_016957728.1	DbipObp57c	XP_017093364.1	DbusObp57c-1	XP_017836441.1	DeleObp57c	XP_017123115.1	DereObp57c	XP_001974906.1	DeugObp57c	XP_017073229.1	DficObp57c	XP_017051036.1	DguaObp57c	XP_034125705.1	DhydObp57c-1	XP_023165078.2	DinnObp57c-1	XP_034476713.1	DkikObp57c	XP_017025047.1	DmauObp57c	XP_033155724.1	DmirObp57c-1	XP_033254693.1	DmojObp57c-1	XP_002006247.2	DnavObp57c	XP_017958914.1	DnovObp57c	XP_030554165.1	DobsObp57c	XP_022227148.1	DperObp57c	XP_002018349.1	DpseObp57c	XP_001361164.3	DrhoObp57c	XP_016991907.1	DsecObp57c	XP_002034685.1
												DbusObp57c-2	XP_017836652.1											DhydObp57c-2	XP_023164922.1	DinnObp57c-2	XP_034476711.1					DmirObp57c-2	XP_017146121.1	DmojObp57c-2	XP_002006248.2
												DbusObp57c-3	XP_017836670.1											DhydObp57c-3	XP_023165126.2
DmelObp57a	NP_725966.1	DalbObp57a	XP_034105721.1	DanaObp57a	XP_032307236.1			DbiaObp57a	XP_016957727.1	DbipObp 57a	XP_017093362.1	DbusObp57a	XP_017836440.1	DeleObp57a-1	XP_017123146.1	DereObp57a	XP_001974908.1	DeugObp57a	XP_017073228.1											DmauObp57a	XP_033155722.1															DrhoObp57a	XP_016991906.1	DsecObp57a	XP_002034687.2
														DeleObp57a-2	XP_017123129.1
DmelObp57e	NP_611488.1							DbiaObp57e	XP_016957030.1					DeleObp57e	XP_017123179.1	DereObp57e	XP_001974919.1	DeugObp57e	XP_017072577.1	DficObp57e	XP_017051079.1							DkikObp57e	XP_017024953.1	DmauObp57e	XP_033155063.1															DrhoObp57e-1	XP_016989446.1	DsecObp57e	XP_002034698.1
																																														DrhoObp57e-2	XP_016989445.1
DmelObp57d	NP_725973.1							DbiaObp57d-1	XP_016957203.1	DbipObp57d	XP_017093393.1			DeleObp57d	XP_017123096.1	DereObp57d	XP_026836034.1	DeugObp57d	XP_017072604.1	DficObp57d	XP_017050980.1	DguaObp57d	XP_034122566.1							DmauObp57d	XP_033154499.1	DmirObp57d-1	XP_017145656.2							DobsObp57d	XP_022227199.1	DperObp57d	XP_002018361.2	DpseObp57d	XP_001361172.2	DrhoObp57d	XP_016989447.1	DsecObp57d	XP_002034699.2
								DbiaObp57d-2	XP_016957029.1																							DmirObp57d-2	XP_033248162.1
DmelObp59a	NP_788429.1	DalbObp59a	XP_034104135.1	DanaObp59a	XP_001960777.3	DariObp59a	XP_017867120.1	DbiaObp59a	XP_016953001.1	DbipObp59a	XP_017090930.1			DeleObp59a-1	XP_017112946.1	DereObp59a	XP_001976278.1	DeugObp59a	XP_017078826.1	DficObp59a	XP_017054444.1	DguaObp59a	XP_034127463.1	DhydObp59a	XP_023171645.2	DinnObp59a	XP_034479851.1	DkikObp59a	XP_017024397.1	DmauObp59a	XP_033153359.1	DmirObp59a-1	XP_033252262.1	DmojObp59a	XP_002005140.1	DnavObp59a	XP_017959910.1	DnovObp59a	XP_030572461.1	DobsObp59a	XP_022231895.1	DperObp59a	XP_002016024.1	DpseObp59a	XP_001360494.3	DrhoObp59a	XP_016991770.1	DsecObp59a	XP_002039956.1
														DeleObp59a-2	XP_017114723.1																	DmirObp59a-2	XP_017146492.1
DmelObp58b	NP_611709.1	DalbObp58b	XP_034107255.1	DanaObp58b	XP_001960778.1	DariObp58b	XP_017867143.1	DbiaObp58b	XP_016953059.1	DbipObp58b	XP_017090876.1	DbusObp58b-1	XP_017835524.2	DeleObp58b-1	XP_017114970.1	DereObp58b	XP_001976279.2	DeugObp58b	XP_017078827.1	DficObp58b	XP_017053738.1	DguaObp58b	XP_034141778.1	DhydObp58b	XP_023171643.2	DinnObp58b	XP_034480040.1	DkikObp58b	XP_017024476.1	DmauObp58b	XP_033154862.1	DmirObp58b	XP_017146494.1	DmojObp58b	XP_032586663.1	DnavObp58b	XP_017959911.1	DnovObp58b	XP_030562091.1	DobsObp58b	XP_022231908.1	DperObp58b	XP_002016025.1	DpseObp58b	XP_001360495.2	DrhoObp58b	XP_016980896.1	DsecObp58b	XP_002039957.2
												DbusObp58b-2	XP_017836735.2	DeleObp58b-2	XP_017114726.1
DmelObp58c	NP_611710.1	DalbObp58c	XP_034102017.1	DanaObp58c	XP_001960779.1	DariObp58c	XP_017864603.1	DbiaObp58c	XP_016953066.1	DbipObp58c	XP_017090895.1	DbusObp58c	XP_017837081.1	DeleObp58c	XP_017114725.1	DereObp58c	XP_001976280.1	DeugObp58c	XP_017078829.1	DficObp58c	XP_017053742.1	DguaObp58c	XP_034130963.1	DhydObp58c	XP_023171644.2	DinnObp58c	XP_034480047.1	DkikObp58c	XP_017024477.1	DmauObp58c	XP_033154127.1	DmirObp58c	XP_017146496.1	DmojObp58c	XP_002005142.1	DnavObp58c	XP_017959912.1	DnovObp58c	XP_030562248.1	DobsObp58c	XP_022231903.1	DperObp58c	XP_002016026.1	DpseObp58c	XP_001360496.2	DrhoObp58c	XP_016980894.1	DsecObp58c	XP_002039958.1
DmelObp58d	NP_611711.1	DalbObp58d	XP_034102018.1	DanaObp58d	XP_001960780.1	DariObp58d	XP_017864604.1	DbiaObp58d	XP_016952945.1	DbipObp58d	XP_017090877.1	DbusObp58d	XP_017837080.1	DeleObp58d-1	XP_017114711.1	DereObp58d	XP_001976281.1	DeugObp58d	XP_017077375.1	DficObp58d	XP_017053601.1	DguaObp58d	XP_034141777.1	DhydObp58d	XP_030080938.1	DinnObp58d	XP_034480064.1	DkikObp58d	XP_017024478.1	DmauObp58d	XP_033155734.1	DmirObp58d	XP_017146493.1	DmojObp58d	XP_002005143.1	DnavObp58d	XP_017958425.1	DnovObp58d	XP_030562259.1	DobsObp58d	XP_022231902.1	DperObp58d	XP_002016027.1	DpseObp58d	XP_033233949.1	DrhoObp58d	XP_016990443.1	DsecObp58d	XP_002039959.1
														DeleObp58d-2	XP_017112861.1
DmelObp69a	NP_524039.2	DalbObp69a	XP_034105590.1	DanaObp69a	XP_001955999.1			DbiaObp69a	XP_016966682.1	DbipObp69a	XP_017090036.1	DbusObp69a	XP_017844515.1	DeleObp69a	XP_017128359.1	DereObp69a	XP_001972528.2	DeugObp69a	XP_017071606.1	DficObp69a	XP_017043225.1	DguaObp69a	XP_034137193.1	DhydObp69a	XP_023169887.2	DinnObp69a	XP_034482923.1	DkikObp69a	XP_017034309.1	DmauObp69a	XP_033161428.1	DmirObp69a	XP_017137454.1	DmojObp69a	XP_002007540.1	DnavObp69a	XP_017956907.1	DnovObp69a	XP_030572718.1	DobsObp69a	XP_022225308.1	DperObp69a	XP_026845549.1	DpseObp69a	XP_001353390.2	DrhoObp69a	XP_016992139.1	DsecObp69a	XP_002030266.1
DmelObp76a	NP_524162.1	DalbObp76a	XP_034110967.1	DanaObp76a	XP_001958054.1			DbiaObp76a	XP_016959593.1	DbipObp76a	XP_017107619.1	DbusObp76a	XP_017842215.1	DeleObp76a	XP_017126726.1	DereObp76a	XP_001973359.2	DeugObp76a	XP_017072446.1	DficObp76a	XP_017042446.1			DhydObp76a	XP_023179193.2	DinnObp76a	XP_034480919.1	DkikObp76a-1	XP_017034443.1	DmauObp76a	XP_033159154.1	DmirObp76a	XP_017135183.1	DmojObp76a	XP_002008470.2	DnavObp76a	XP_017956513.1	DnovObp76a	XP_030573093.1	DobsObp76a	XP_022231179.1	DperObp76a	XP_002027435.1	DpseObp76a	XP_001352959.3	DrhoObp76a	XP_016986216.1	DsecObp76a	XP_002043591.1
																												DkikObp76a-2	XP_017034445.1
DmelObp83b	NP_524242.2	DalbObp83b-1	XP_034117383.1	DanaObp83b	XP_001955184.1	DariObp83b	XP_017856429.1	DbiaObp83b	XP_016953716.1	DbipObp83b	XP_017102727.1	DbusObp83b-1	XP_017848312.1	DeleObp83b	XP_017130598.1	DereObp83b	XP_001979020.1	DeugObp83b	XP_017082089.1	DficObp83b	XP_017046556.1	DguaObp83b	XP_034126772.1	DhydObp83b	XP_023163585.1	DinnObp83b	XP_034487221.1	DkikObp83b	XP_017016700.1	DmauObp83b	XP_033163781.1	DmirObp83b	XP_017140047.1	DmojObp83b	XP_001999215.1	DnavObp83b	XP_030239455.1	DnovObp83b	XP_030562676.1	DobsObp83b	XP_022225525.1	DperObp83b	XP_002013270.1	DpseObp83b	XP_001358939.1	DrhoObp83b	XP_016970855.1	DsecObp83b	XP_002038505.1
		DalbObp83b-2	XP_034117384.1									DbusObp83b-2	XP_033149915.1
DmelObp83cd	NP_649612.1	DalbObp83cd	XP_034114268.1	DanaObp83cd	XP_001955178.2			DbiaObp83cd	XP_016954141.1	DbipObp83cd	XP_017103817.1	DbusObp83cd	XP_017847760.1	DeleObp83cd	XP_017130868.1	DereObp83cd	XP_001979029.1	DeugObp83cd	XP_017082317.1	DficObp83cd	XP_017046667.1	DguaObp83cd	XP_034126786.1	DhydObp83cd	XP_023163473.1	DinnObp83cd	XP_034486538.1	DkikObp83cd	XP_017016767.1	DmauObp83cd	XP_033163176.1	DmirObp83cd	XP_017144890.1			DnavObp83cd	XP_017967215.1	DnovObp83cd	XP_030562946.1	DobsObp83cd	XP_022225522.1	DperObp83cd	XP_002013279.1	DpseObp83cd	XP_001358933.3	DrhoObp83cd	XP_016987915.1	DsecObp83cd	XP_002038515.1
DmelObp83ef	NP_731042.1							DbiaObp83ef	XP_016954142.1					DeleObp83ef	XP_017130867.1	DereObp83ef	XP_026831838.1	DeugObp83ef	XP_017082316.1									DkikObp83ef	XP_017016765.1	DmauObp83ef	XP_033163174.1															DrhoObp83cf	XP_016987914.1	DsecObp83ef	XP_002038516.1
DmelObp83g	NP_731043.1	DalbObp83g	XP_034114267.1	DanaObp83g	XP_032309563.1	DariObp83g	XP_017872843.1	DbiaObp83g	XP_016954145.1	DbipObp83g	XP_017103820.1	DbusObp83g	XP_017847759.1	DeleObp83g	XP_017130869.1	DereObp83g	XP_026831839.1	DeugObp83g	XP_017082318.1	DficObp83g	XP_017046666.1			DhydObp83g	XP_023163475.2	DinnObp83g	XP_034485601.1	DkikObp83g	XP_017016768.1	DmauObp83g	XP_033163177.1	DmirObp83g	XP_017144889.1	DmojObp83g	XP_001999222.2	DnavObp83g	XP_017969269.1	DnovObp83g	XP_030562699.1			DperObp83g	XP_026850213.1	DpseObp83g	XP_033240784.1	DrhoObp83g	XP_016987918.1	DsecObp83g	XP_002038517.1
DmelObp93a	NP_650945.1	DalbObp93a	XP_034115963.1			DariObp93a	XP_017874761.1	DbiaObp93a	XP_016954176.1	DbipObp93a	XP_017102767.1			DeleObp93a	XP_017119080.1	DereObp93a	XP_001979332.1	DeugObp93a	XP_017074580.1	DficObp93a	XP_017057113.1	DguaObp93a	XP_034131082.1	DhydObp93a	XP_023173602.2	DinnObp93a	XP_034487250.1	DkikObp93a	XP_017036703.1	DmauObp93a	XP_033163412.1	DmirObp93a	XP_017143637.1	DmojObp93a	XP_001998267.2	DnavObp93a	XP_030245716.1	DnovObp93a	XP_030565201.1	DobsObp93a	XP_022210024.1	DperObp93a	XP_026842275.1	DpseObp93a	XP_001359203.2	DrhoObp93a	XP_016970806.1	DsecObp93a	XP_002044263.1
DmelObp99a	NP_651707.1	DalbObp99a	XP_034115388.1	DanaObp93a	XP_001954924.1	DariObp99a	XP_017858235.1	DbiaObp99a	XP_016952836.1	DbipObp99a	XP_017100064.1	DbusObp99a	XP_017846547.1	DeleObp99a	XP_017131663.1	DereObp99a	XP_026839513.1	DeugObp99a	XP_017083262.1	DficObp99a-1	XP_017041740.1	DguaObp99a	XP_034130240.1	DhydObp99a	XP_023170844.2	DinnObp99a	XP_034486972.1	DkikObp99a-1	XP_017021893.1	DmauObp99a	XP_033166889.1	DmirObp99a	XP_017142843.1	DmojObp99a	XP_001998850.1	DnavObp99a	XP_017956329.1	DnovObp99a	XP_030564089.1	DobsObp99a	XP_022226207.1	DperObp99a	XP_002020287.1	DpseObp99a	XP_001357762.1	DrhoObp99a	XP_016989082.1	DsecObp99a	XP_002037217.1
																				DficObp99a-2	XP_017041739.1							DkikObp99a-2	XP_017021892.1
																				DficObp99a-3	XP_017041741.1
DmelObp99c	NP_651711.1	DalbObp99c-1	XP_034115141.1	DanaObp99c	XP_001964761.1	DariObp99c	XP_017858247.1			DbipObp99c	XP_017100048.1	DbusObp99c	XP_017846546.1	DeleObp99c	XP_017131418.1	DereObp99c	XP_001981331.1	DeugObp99c-1	XP_017083317.1	DficObp99c	XP_017041854.1	DguaObp99c	XP_034130210.1	DhydObp99c	XP_023170868.2	DinnObp99c	XP_034485477.1	DkikObp99c	XP_017021897.1	DmauObp99c	XP_033162405.1	DmirObp99c	XP_017144609.1	DmojObp99c	XP_001998845.1	DnavObp99c	XP_017963822.1	DnovObp99c	XP_030564140.1	DobsObp99c-1	XP_022230376.1	DperObp99c	XP_002020292.1	DpseObp99c	XP_015038816.2	DrhoObp99c	XP_016989080.1	DsecObp99c	XP_002037223.1
		DalbObp99c-2	XP_034115140.1															DeugObp99c-2	XP_017083315.1																					DobsObp99c-2	XP_022226206.1
																		DeugObp99c-3	XP_017083314.1
																		DeugObp99c-4	XP_017083025.1
																		DeugObp99c-5	XP_017083292.1
																		DeugObp99c-6	XP_017067697.1
																		DeugObp99c-7	XP_017076170.1
DmelObp99d	NP_651712.1	DalbObp99d	XP_034112757.1	DanaObp99d	XP_001964763.1	DariObp99d	XP_017866852.1	DbiaObp99d	XP_016952235.1	DbipObp99d	XP_017099952.1			DeleObp99d	XP_017131826.1	DereObp99d	XP_001981329.1	DeugObp99d	XP_017076364.1	DficObp99d	XP_017041621.1	DguaObp99d	XP_034130710.1			DinnObp99d	XP_034485165.1	DkikObp99d-1	XP_017020377.1	DmauObp99d	XP_033163957.1	DmirObp99d	XP_017145294.1	DmojObp99d	XP_002000777.1	DnavObp99d	XP_017967404.1	DnovObp99d	XP_030564303.1	DobsObp99d	XP_022230397.1	DperObp99d	XP_002020294.1	DpseObp99d	XP_001357767.2	DrhoObp99d	XP_016989036.1	DsecObp99d	XP_002037225.1
																												DkikObp99d-2	XP_017026479.1
DmelObp99b	NP_001263078.1	DalbObp99b	XP_034116360.1	DanaObp99b-1	XP_001964765.1	DariObp99b	XP_017866839.1	DbiaObp99b	XP_016952229.1	DbipObp99b-1	XP_017099951.1	DbusObp99b	XP_017845799.1	DeleObp99b	XP_017131825.1			DeugObp99b	XP_017076363.1	DficObp99b	XP_017041614.1	DguaObp99b	XP_034130041.1	DhydObp99b	XP_023160823.2	DinnObp99b	XP_034485163.1	DkikObp99b	XP_017026528.1	DmauObp99b	XP_033166849.1	DmirObp99b	XP_017145293.1	DmojObp99b	XP_002000778.1	DnavObp99b	XP_017967403.1	DnovObp99b	XP_030564227.1	DobsObp99b	XP_022230380.1	DperObp99b	XP_002020295.1	DpseObp99b	XP_001357768.2	DrhoObp99b	XP_016989032.1	DsecObp99b	XP_002037227.1
				DanaObp99b-2	XP_001964764.1					DbipObp99b-2	XP_017099961.1
				DanaObp99b-3	XP_001964766.1
[truncated: 14 more columns]
