# Supplementary material for: Adaptive Evolution of Odorant-Binding and Chemosensory Protein Gene Families in Genus Drosophila Fallén, 1823 (Diptera, Drosophilidae)
Source: Biomolecules. 2026 Feb 20;16(2):330. doi: 10.3390/biom16020330 (PMC12937694; doi:10.3390/biom16020330)
Supplement: Supplementary file 1 [file biomolecules-16-00330-s001.zip › Table S3.xlsx]

## Sheet: Sheet1
Drosophila melanogaster		Drosophila albomicans		Drosophila ananassae		Drosophila arizonae		Drosophila biarmipes		Drosophila bipectinata		Drosophila busckii		Drosophila elegans		Drosophila erecta		Drosophila eugracilis		Drosophila ficusphila		Drosophila guanche		Drosophila hydei		Drosophila innubila		Drosophila kikkawai		Drosophila mauritiana		Drosophila miranda		Drosophila mojavensis		Drosophila navojoa		Drosophila novamexicana		Drosophila obscura		Drosophila persimilis		Drosophila pseudoobscura		Drosophila rhopaloa		Drosophila sechellia
gene name	accession number	gene name	accession number	gene name	accession number	gene name	accession number	gene name	accession number	gene name	accession number	gene name	accession number	gene name	accession number	gene name	accession number	gene name	accession number	gene name	accession number	gene name	accession number	gene name	accession number	gene name	accession number	gene name	accession number	gene name	accession number	gene name	accession number	gene name	accession number	gene name	accession number	gene name	accession number	gene name	accession number	gene name	accession number	gene name	accession number	gene name	accession number	gene name	accession number
DmelCSP1	NP_001286870.1	DalbCSP1	XP_034108003.1	DanaCSP1	XP_001960430.3	DariCSP1	XP_017865104.1	DbiaCSP1	XP_016947605.1	DbipCSP1	XP_017096576.1	DbusCSP1	XP_017837376.1	DeleCSP1	XP_017120074.1	DereCSP1	XP_001976709.1	DeugCSP1	XP_017070249.1	DficCSP1	XP_017045125.1	DguaCSP1	XP_034120114.1	DhydCSP1	XP_023179630.1	DinnCSP1	XP_034478630.1	DkikCSP1	XP_017018947.1	DmauCSP1	XP_033155384.1	DmirCSP1	XP_017149884.1	DmojCSP1	XP_015019164.1	DnavCSP1	XP_017959455.1	DnovCSP1	XP_030558458.1	DobsCSP1	XP_022224594.1	DperCSP1	XP_002015686.1	DpseCSP1	XP_001360272.2	DrhoCSP1	XP_016981290.1	DsecCSP1	XP_002043164.1
DmelCSP2	NP_001286808.1	DalbCSP2	XP_034109489.1	DanaCSP2	XP_001959468.1	DariCSP2	XP_017866925.1	DbiaCSP2	XP_016953181.1	DbipCSP2	XP_017090259.1	DbusCSP2	XP_017836987.1	DeleCSP2	XP_017124944.1	DereCSP2	XP_001976527.1	DeugCSP2	XP_017070188.1	DficCSP2	XP_017045062.1	DguaCSP2	XP_034120027.1	DhydCSP2	XP_023171873.2	DinnCSP2	XP_034480060.1	DkikCSP2	XP_017018604.1	DmauCSP2	XP_033152915.1	DmirCSP2	XP_017149987.1	DmojCSP2	XP_002005846.1	DnavCSP2	XP_030244586.1	DnovCSP2	XP_030554435.1	DobsCSP2	XP_022223850.1	DperCSP2	XP_002016565.1	DpseCSP2	XP_001360880.1	DrhoCSP2	XP_016992203.1	DsecCSP2	XP_002037486.1
																																DmirCSP2-2	XP_033250790.1
DmelCSP3	NP_524121.2	DalbCSP3	XP_034118874.1	DanaCSP3	XP_014761372.1	DariCSP3	XP_017871011.1	DbiaCSP3	XP_016965589.1	DbipCSP3	XP_017097661.1	DbusCSP3	XP_033150487.1	DeleCSP3	XP_017128240.1	DereCSP3	XP_001972978.1	DeugCSP3	XP_017080517.1	DficCSP3	XP_017058943.1	DguaCSP3	XP_034135815.1	DhydCSP3	XP_023172003.1	DinnCSP3	XP_034490671.1	DkikCSP3	XP_017028385.1	DmauCSP3	XP_033161419.1	DmirCSP3	XP_033243276.1	DmojCSP3	XP_002010109.1	DnavCSP3	XP_030245470.1	DnovCSP3	XP_030565987.1	DobsCSP3	XP_022229440.1	DperCSP3	XP_002027455.2	DpseCSP3	XP_001352332.2	DrhoCSP3	XP_016985208.1	DsecCSP3	XP_002030856.1
																																										DperCSP3-2	XP_002027456.1
DmelCSP4	NP_001286811.1	DalbCSP4	XP_034103382.1	DanaCSP4	XP_001959471.2	DariCSP4	XP_017864800.1	DbiaCSP4	XP_016953182.1	DbipCSP4	XP_017090261.1	DbusCSP4	XP_017836260.1	DeleCSP4	XP_017125494.1	DereCSP4	XP_001976530.2	DeugCSP4	XP_017070187.1	DficCSP4	XP_017045060.1	DguaCSP4	XP_034135397.1	DhydCSP4	XP_023171790.1	DinnCSP4	XP_034475950.1	DkikCSP4	XP_017018758.1	DmauCSP4	XP_033152916.1	DmirCSP4	XP_017146850.1	DmojCSP4	XP_002005829.1			DnovCSP4	XP_030557787.1	DobsCSP4	XP_022223885.1	DperCSP4	XP_002016568.1	DpseCSP4	XP_001360883.4	DrhoCSP4	XP_016992206.1	DsecCSP4	XP_002037489.2
																																DmirCSP4-2	XP_033250788.1
[truncated: 14 more columns]
