# Supplementary material for: Adaptive Evolution of Odorant-Binding and Chemosensory Protein Gene Families in Genus Drosophila Fallén, 1823 (Diptera, Drosophilidae)
Source: Biomolecules. 2026 Feb 20;16(2):330. doi: 10.3390/biom16020330 (PMC12937694; doi:10.3390/biom16020330)
Supplement: Supplementary file 1 [file biomolecules-16-00330-s001.zip › Table S4.xlsx]

## Sheet: OBP22a
Plant odors and insecticides	OBP22a	E30A	ΔG	S40A	ΔG	R57A	ΔG	V134A	ΔG	G146A	ΔG	V10A	ΔG	E31A	ΔG	E52A	ΔG	L61A	ΔG	I143A	ΔG
β-ionone	-5.91	-5.28	0.63	-5.31	0.6	-5.26	0.65	-5.28	0.63	-5.13	0.78	-5.16	0.75	-5.17	0.74	-5.51	0.4	-5.65	0.26	-5.33	0.58
β-caryophyllene	-5.33	-5.38	-0.05	-5.47	-0.14	-5.32	0.01	-5.36	-0.03	-5.48	-0.15	-5.44	-0.11	-5.38	-0.05	-5.5	-0.17	-5.34	-0.01	-5.49	-0.16
Linalool	-3.59	-3.46	0.13	-3.85	-0.26	-3.86	-0.27	-3.59	0	-3.73	-0.14	-3.54	0.05	-4.03	-0.44	-3.7	-0.11	-3.5	0.09	-3.18	0.41
Hexyl acetate	-2.85	-3.56	-0.71	-3.63	-0.78	-3.42	-0.57	-3.28	-0.43	-3.25	-0.4	-3.42	-0.57	-3.45	-0.6	-3.39	-0.54	-3.29	-0.44	-3.29	-0.44
Isoamyl alcohol	-3.01	-3.24	-0.23	-3.22	-0.21	-3.24	-0.23	-3.19	-0.18	-3.21	-0.2	-3.17	-0.16	-3.25	-0.24	-3.28	-0.27	-3.29	-0.28	-3.3	-0.29
3-carene	-3.89	-4.33	-0.44	-4.28	-0.39	-4.3	-0.41	-4.3	-0.41	-4.29	-0.4	-4.28	-0.39	-4.29	-0.4	-4.27	-0.38	-4.28	-0.39	-4.28	-0.39
Amyl acetate	-2.45	-3.5	-1.05	-3.4	-0.95	-3.16	-0.71	-3.09	-0.64	-3.48	-1.03	-3.45	-1	-3.51	-1.06	-3.42	-0.97	-3.13	-0.68	-3.13	-0.68
Nerolidol	-3.94	-4.15	-0.21	-3.62	0.32	-4.48	-0.54	-3.73	0.21	-3.56	0.38	-4.19	-0.25	-3.47	0.47	-4.02	-0.08	-4.45	-0.51	-4.56	-0.62
Farnesol	-4.12	-4.27	-0.15	-3.79	0.33	-4.21	-0.09	-4.16	-0.04	-3.21	0.91	-4.29	-0.17	-4.1	0.02	-4.24	-0.12	-3.85	0.27	-4.15	-0.03
Myrcene	-4.58	-4.37	0.21	-4.35	0.23	-4.69	-0.11	-4.2	0.38	-3.97	0.61	-4.04	0.54	-3.95	0.63	-3.23	1.35	-4.45	0.13	-4.6	-0.02
Ocimene	-4.85	-4.63	0.22	-4.62	0.23	-4.43	0.42	-4.46	0.39	-4.62	0.23	-4.71	0.14	-4.68	0.17	-4.68	0.17	-4.77	0.08	-4.42	0.43
6-methyl-5-hepten-2-one	-4.17	-4.09	0.08	-4	0.17	-3.95	0.22	-4	0.17	-4.2	-0.03	-4.1	0.07	-4.16	0.01	-4.05	0.12	-3.87	0.3	-3.95	0.22
Octanal	-3.6	-3.45	0.15	-3.57	0.03	-3.46	0.14	-3.44	0.16	-3.24	0.36	-3.23	0.37	-3.57	0.03	-3.17	0.43	-3.33	0.27	-3.6	0
Cis-jasmone	-5.02	-4.68	0.34	-4.91	0.11	-5.12	-0.1	-4.42	0.6	-4.88	0.14	-4.26	0.76	-4.15	0.87	-5.14	-0.12	-4.9	0.12	-4.64	0.38
Eugenol	-4.21	-4.4	-0.19	-4.06	0.15	-3.97	0.24	-3.55	0.66	-3.88	0.33	-4.2	0.01	-4.32	-0.11	-4.2	0.01	-4.39	-0.18	-4	0.21
Butyl butyrate	-3.61	-2.86	0.75	-3.05	0.56	-3.47	0.14	-2.54	1.07	-3.28	0.33	-3.34	0.27	-3.28	0.33	-2.73	0.88	-2.9	0.71	-3.45	0.16
Octyl butyrate	-2.9	-3	-0.1	-3.23	-0.33	-3.37	-0.47	-2.57	0.33	-2.67	0.23	-2.97	-0.07	-2.87	0.03	-3.54	-0.64	-2.5	0.4	-3.19	-0.29
2-methyl-3-phenylpropanal	-5.1	-5	0.1	-5.04	0.06	-4.89	0.21	-4.5	0.6	-5.12	-0.02	-5.04	0.06	-4.9	0.2	-4.61	0.49	-5.08	0.02	-5.09	0.01
Ethyl caproate	-3.4	-3.47	-0.07	-3.47	-0.07	-3.35	0.05	-3.5	-0.1	-2.93	0.47	-3	0.4	-2.91	0.49	-2.94	0.46	-3.39	0.01	-3.17	0.23
Ethanol	-2.25	-2.25	0	-2.21	0.04	-2.33	-0.08	-2.3	-0.05	-2.3	-0.05	-2.22	0.03	-2.26	-0.01	-2.2	0.05	-2.28	-0.03	-2.25	0
1-hexanol	-3.23	-3.1	0.13	-3.43	-0.2	-3.04	0.19	-3.16	0.07	-3.21	0.02	-2.92	0.31	-3.23	0	-3.4	-0.17	-3	0.23	-3.35	-0.12
2-methylbutyric acid	-3.85	-4	-0.15	-4.06	-0.21	-3.92	-0.07	-3.95	-0.1	-3.96	-0.11	-3.98	-0.13	-4.01	-0.16	-4.06	-0.21	-3.96	-0.11	-3.96	-0.11
Ethyl butyrate	-3.14	-3.26	-0.12	-3.1	0.04	-3.14	0	-3.19	-0.05	-3.4	-0.26	-3.26	-0.12	-3.01	0.13	-3.18	-0.04	-3.14	0	-3.12	0.02
Butyrate	-3.77	-3.79	-0.02	-3.9	-0.13	-3.85	-0.08	-3.86	-0.09	-3.92	-0.15	-3.86	-0.09	-3.9	-0.13	-3.89	-0.12	-3.86	-0.09	-3.87	-0.1
3-buten-1-ol	-2.77	-2.81	-0.04	-2.65	0.12	-2.67	0.1	-2.72	0.05	-2.72	0.05	-2.73	0.04	-2.57	0.2	-2.77	0	-2.71	0.06	-2.76	0.01
2,3-butanedione	-3.2	-3.7	-0.5	-3.2	0	-3.72	-0.52	-3.18	0.02	-3.2	0	-3.86	-0.66	-3.16	0.04	-3.18	0.02	-3.17	0.03	-3.77	-0.57
Methyl butyrate	-2.89	-3.01	-0.12	-2.97	-0.08	-3.11	-0.22	-3.03	-0.14	-3.05	-0.16	-2.93	-0.04	-3.12	-0.23	-3.14	-0.25	-2.98	-0.09	-3.03	-0.14
n-propyl acetate	-2.93	-3.57	-0.64	-3.08	-0.15	-2.9	0.03	-3.46	-0.53	-2.92	0.01	-2.92	0.01	-2.93	0	-3.34	-0.41	-2.82	0.11	-3.55	-0.62
Ethyl caprylate	-3.36	-2.87	0.49	-2.76	0.6	-2.99	0.37	-3.01	0.35	-2.67	0.69	-2.79	0.57	-2.71	0.65	-2.99	0.37	-3.15	0.21	-3.11	0.25
Ethyl propionate	-3.01	-3.05	-0.04	-3.03	-0.02	-2.89	0.12	-2.93	0.08	-3.07	-0.06	-3.02	-0.01	-2.98	0.03	-2.97	0.04	-2.98	0.03	-2.94	0.07
Phenylethanol	-4.39	-4.35	0.04	-4.36	0.03	-4.38	0.01	-4.36	0.03	-4.36	0.03	-4.39	0	-4.38	0.01	-4.35	0.04	-4.36	0.03	-4.35	0.04
Geraniol	-4.18	-3.61	0.57	-3.56	0.62	-3.61	0.57	-3.58	0.6	-3.64	0.54	-3.6	0.58	-3.46	0.72	-4.19	-0.01	-3.58	0.6	-3.58	0.6
Nerol	-3.42	-3.79	-0.37	-3.54	-0.12	-3.52	-0.1	-3.86	-0.44	-3.28	0.14	-4.02	-0.6	-3.68	-0.26	-3.7	-0.28	-3.57	-0.15	-3.23	0.19
Nonanal	-3.62	-3.33	0.29	-3.01	0.61	-3.31	0.31	-3.18	0.44	-3.62	0	-3.4	0.22	-3.76	-0.14	-2.94	0.68	-3.32	0.3	-3.64	-0.02
Decanal	-3.67	-2.89	0.78	-2.95	0.72	-2.82	0.85	-3.08	0.59	-3.56	0.11	-3.59	0.08	-3	0.67	-2.93	0.74	-3.16	0.51	-2.96	0.71
Acetoin	-2.98	-3.11	-0.13	-2.94	0.04	-3.02	-0.04	-2.8	0.18	-3.07	-0.09	-3.13	-0.15	-3.05	-0.07	-2.89	0.09	-2.98	0	-2.86	0.12
Acetic acid	-3.95	-3.95	0	-4.09	-0.14	-4.01	-0.06	-3.8	0.15	-4.07	-0.12	-4.02	-0.07	-4.09	-0.14	-4.04	-0.09	-4.02	-0.07	-4	-0.05
Benzothiazole	-4.83	-4.88	-0.05	-4.85	-0.02	-4.87	-0.04	-4.82	0.01	-4.84	-0.01	-4.86	-0.03	-4.86	-0.03	-4.85	-0.02	-4.85	-0.02	-4.83	0
Octan-3-one	-3.39	-3.48	-0.09	-3.49	-0.1	-3.85	-0.46	-3.7	-0.31	-3.78	-0.39	-3.7	-0.31	-3.52	-0.13	-3.9	-0.51	-3.67	-0.28	-3.4	-0.01
Phenol	-4.2	-4.13	0.07	-4.16	0.04	-4.19	0.01	-4.14	0.06	-4.15	0.05	-4.17	0.03	-4.16	0.04	-4.14	0.06	-4.16	0.04	-4.15	0.05
Ethyl acetate	-2.77	-3.42	-0.65	-2.99	-0.22	-2.7	0.07	-2.75	0.02	-2.73	0.04	-2.82	-0.05	-3.26	-0.49	-2.69	0.08	-3.07	-0.3	-2.76	0.01
Dimethyl disulfide	-2.71	-2.7	0.01	-2.7	0.01	-2.72	-0.01	-2.69	0.02	-2.7	0.01	-2.69	0.02	-2.7	0.01	-2.69	0.02	-2.7	0.01	-2.7	0.01
Dimethyltrisulfide	-3.06	-3.17	-0.11	-3.11	-0.05	-3.01	0.05	-3.04	0.02	-3.13	-0.07	-3.12	-0.06	-3.1	-0.04	-3.14	-0.08	-3.17	-0.11	-3.01	0.05
2-heptanone	-3.67	-3.59	0.08	-3.67	0	-3.66	0.01	-3.72	-0.05	-3.61	0.06	-3.63	0.04	-3.66	0.01	-3.5	0.17	-3.69	-0.02	-3.64	0.03
2-phenethyl acetate	-4.71	-4.58	0.13	-4.43	0.28	-3.79	0.92	-4.37	0.34	-3.76	0.95	-3.86	0.85	-4.19	0.52	-4.78	-0.07	-3.63	1.08	-4.38	0.33
Geranyl acetate	-3.9	-4.12	-0.22	-3.38	0.52	-3.88	0.02	-3.78	0.12	-4.04	-0.14	-3.72	0.18	-3.8	0.1	-3.61	0.29	-3.73	0.17	-3.47	0.43
Isopentyl acetate	-3.52	-3.5	0.02	-3.49	0.03	-3.26	0.26	-3.48	0.04	-3.44	0.08	-3.59	-0.07	-3.54	-0.02	-3.55	-0.03	-3.29	0.23	-3.41	0.11
Methyl acetate	-2.98	-3.12	-0.14	-2.93	0.05	-3.17	-0.19	-2.97	0.01	-3.15	-0.17	-3.03	-0.05	-2.84	0.14	-3.16	-0.18	-3.05	-0.07	-3.21	-0.23
Methyl hexanoate	-3.41	-3.52	-0.11	-3.04	0.37	-3.41	0	-3.22	0.19	-3.25	0.16	-3.27	0.14	-3.22	0.19	-3.4	0.01	-3.19	0.22	-3.26	0.15
Ethyl 3-hydroxybutyrate	-2.71	-2.64	0.07	-2.91	-0.2	-2.93	-0.22	-2.32	0.39	-3.12	-0.41	-2.68	0.03	-2.5	0.21	-2.69	0.02	-2.69	0.02	-2.92	-0.21
Hexanoic acid	-3.28	-3.47	-0.19	-3.43	-0.15	-3.04	0.24	-3.48	-0.2	-3.08	0.2	-3.16	0.12	-3.43	-0.15	-3.25	0.03	-3.11	0.17	-3.68	-0.4
Octanoic acid	-3.44	-3.57	-0.13	-3.02	0.42	-2.93	0.51	-2.94	0.5	-3.43	0.01	-3.06	0.38	-3.85	-0.41	-3.06	0.38	-3.57	-0.13	-3.77	-0.33
Cyfluthrin	-4.9	-5.47	-0.57	-4.94	-0.04	-5.49	-0.59	-4.75	0.15	-5.82	-0.92	-4.68	0.22	-5.4	-0.5	-4.93	-0.03	-6.09	-1.19	-5.07	-0.17
Deltamethrin	-5.31	-4.57	0.74	-5.93	-0.62	-4.61	0.7	-6.59	-1.28	-5.6	-0.29	-5.75	-0.44	-5.68	-0.37	-5.93	-0.62	-5.28	0.03	-6.24	-0.93
Cypermethrin	-5.79	-5.15	0.64	-5.92	-0.13	-6.23	-0.44	-5.83	-0.04	-4.47	1.32	-4.96	0.83	-6.12	-0.33	-5.6	0.19	-5.21	0.58	-5.83	-0.04
Bifenthrin	-5.49	-6.21	-0.72	-4.95	0.54	-4.15	1.34	-6.64	-1.15	-4.98	0.51	-4.1	1.39	-4.7	0.79	-4.74	0.75	-4.31	1.18	-4.49	1
Carbofuran	-4.39	-4.44	-0.05	-4.41	-0.02	-4.79	-0.4	-5.01	-0.62	-4.41	-0.02	-4.39	0	-4.44	-0.05	-4.37	0.02	-4.48	-0.09	-4.26	0.13
Methomyl	-3.55	-3.46	0.09	-3.52	0.03	-3.57	-0.02	-3.55	0	-3.27	0.28	-3.61	-0.06	-3.53	0.02	-3.68	-0.13	-3.73	-0.18	-3.2	0.35
Cartap hydrochloride	-1.75	-2.43	-0.68	-2.43	-0.68	-1.64	0.11	-2.39	-0.64	-2.74	-0.99	-2.3	-0.55	-1.87	-0.12	-2.64	-0.89	-2.26	-0.51	-2.12	-0.37
Cyromazine	-4.69	-4.51	0.18	-4.66	0.03	-4.87	-0.18	-4.68	0.01	-4.57	0.12	-4.67	0.02	-4.44	0.25	-3.78	0.91	-4.78	-0.09	-4.74	-0.05
Fenoxycarb	-4.39	-4.62	-0.23	-4.05	0.34	-3.99	0.4	-4.3	0.09	-4.05	0.34	-4.19	0.2	-4.92	-0.53	-4.13	0.26	-3.91	0.48	-3.87	0.52
Pyriproxyfen	-4.47	-5.12	-0.65	-5.49	-1.02	-4.4	0.07	-4.62	-0.15	-4.34	0.13	-4.6	-0.13	-4.32	0.15	-6.07	-1.6	-4.39	0.08	-5.25	-0.78
Chlorantraniliprole	-5.43	-5.2	0.23	-6.23	-0.8	-5.38	0.05	-5.48	-0.05	-5.56	-0.13	-5.83	-0.4	-5.57	-0.14	-5.82	-0.39	-5.48	-0.05	-5.17	0.26
Xanthone	-5.26	-5.24	0.02	-5.22	0.04	-5.03	0.23	-5.24	0.02	-5.01	0.25	-5.03	0.23	-5.27	-0.01	-5.05	0.21	-5.25	0.01	-5.21	0.05
2-phenylphenol‌	-6.09	-6.09	0	-6.09	0	-6.03	0.06	-6.1	-0.01	-6.09	0	-6.11	-0.02	-6.11	-0.02	-6.05	0.04	-6.06	0.03	-6.07	0.02
Lmidacloprid	-5.02	-5.31	-0.29	-5.05	-0.03	-5.23	-0.21	-4.65	0.37	-5.28	-0.26	-5.08	-0.06	-5.12	-0.1	-5.23	-0.21	-4.79	0.23	-5.27	-0.25
Chlorpyrifos	-2.95	-3.35	-0.4	-3.55	-0.6	-2.96	-0.01	-3.89	-0.94	-3.33	-0.38	-3.56	-0.61	-3.33	-0.38	-3.77	-0.82	-3.71	-0.76	-3.48	-0.53
Thiamethoxam	-4.69	-4.48	0.21	-4.53	0.16	-5.21	-0.52	-4.46	0.23	-4.45	0.24	-4.72	-0.03	-4.61	0.08	-4.44	0.25	-4.2	0.49	-5.01	-0.32
Dinotefuran	-4.42	-4.81	-0.39	-4.35	0.07	-4.13	0.29	-4.31	0.11	-4.21	0.21	-4.57	-0.15	-4.24	0.18	-4.7	-0.28	-4.14	0.28	-4.69	-0.27

## Sheet: OBP57e
Plant odors and insecticides	OBP57e	R77A	ΔG	S31A	ΔG	T102A	ΔG	S108A	ΔG
β-ionone	-4.9	-5.53	-0.63	-5.21	-0.31	-5.3	-0.4	-5.04	-0.14
β-caryophyllene	-5.96	-5.92	0.04	-5.96	0	-5.96	0	-5.96	0
Linalool	-3.99	-3.95	0.04	-4.51	-0.52	-3.89	0.1	-4.34	-0.35
Hexyl acetate	-3.54	-3.56	-0.02	-3.8	-0.26	-3.71	-0.17	-3.74	-0.2
Isoamyl alcohol	-3.1	-3.19	-0.09	-3.08	0.02	-3.02	0.08	-3.01	0.09
3-carene	-4.84	-4.82	0.02	-4.01	0.83	-4.8	0.04	-4.86	-0.02
Amyl acetate	-3.35	-3.39	-0.04	-3.67	-0.32	-3.8	-0.45	-3.59	-0.24
Nerolidol	-4.49	-4.51	-0.02	-4.45	0.04	-4.35	0.14	-4.51	-0.02
Farnesol	-4.03	-4.29	-0.26	-4.19	-0.16	-4.21	-0.18	-4.15	-0.12
Myrcene	-4.45	-4.14	0.31	-4.01	0.44	-4.19	0.26	-4.09	0.36
Ocimene	-4.83	-4.82	0.01	-4.72	0.11	-4.76	0.07	-4.65	0.18
6-methyl-5-hepten-2-one	-3.95	-4.74	-0.79	-4.1	-0.15	-4.58	-0.63	-4.43	-0.48
Octanal	-3.55	-3.4	0.15	-3.63	-0.08	-3.1	0.45	-3.55	0
Cis-jasmone	-4.69	-4.54	0.15	-4.66	0.03	-4.58	0.11	-4.57	0.12
Eugenol	-4.26	-4.44	-0.18	-3.98	0.28	-3.9	0.36	-3.86	0.4
Butyl butyrate	-3.91	-3.71	0.2	-3.5	0.41	-2.98	0.93	-3.77	0.14
Octyl butyrate	-3.22	-2.88	0.34	-3.21	0.01	-3.54	-0.32	-3.01	0.21
2-methyl-3-phenylpropanal	-5.05	-4.31	0.74	-4.86	0.19	-4.98	0.07	-4.6	0.45
Ethyl caproate	-3.8	-3.68	0.12	-3.62	0.18	-3.97	-0.17	-3.86	-0.06
Ethanol	-2.33	-2.3	0.03	-2.21	0.12	-2.28	0.05	-2.38	-0.05
1-hexanol	-3.18	-2.97	0.21	-3.16	0.02	-3.32	-0.14	-3.23	-0.05
2-methylbutyric acid	-3.61	-3.02	0.59	-2.82	0.79	-3.42	0.19	-2.89	0.72
Ethyl butyrate	-3.37	-3.41	-0.04	-3.22	0.15	-3.36	0.01	-3.4	-0.03
Butyrate	-2.7	-2.59	0.11	-2.64	0.06	-2.65	0.05	-3.16	-0.46
3-buten-1-ol	-2.53	-2.56	-0.03	-2.56	-0.03	-2.81	-0.28	-2.61	-0.08
2,3-butanedione	-3.11	-3.14	-0.03	-3.1	0.01	-3.12	-0.01	-3.16	-0.05
Methyl butyrate	-3.22	-3.25	-0.03	-3.24	-0.02	-3.27	-0.05	-3.23	-0.01
n-propyl acetate	-3.31	-3.3	0.01	-3.36	-0.05	-3.33	-0.02	-3.26	0.05
Ethyl caprylate	-2.81	-3.07	-0.26	-3.03	-0.22	-3.79	-0.98	-3.62	-0.81
Ethyl propionate	-2.79	-2.93	-0.14	-2.97	-0.18	-2.85	-0.06	-2.95	-0.16
Phenylethanol	-3.96	-4.21	-0.25	-4.29	-0.33	-4.63	-0.67	-4.07	-0.11
Geraniol	-3.72	-3.77	-0.05	-3.92	-0.2	-4.22	-0.5	-4	-0.28
Nerol	-4.14	-4.3	-0.16	-3.95	0.19	-3.89	0.25	-4.27	-0.13
Nonanal	-3.12	-3.48	-0.36	-3.28	-0.16	-3.26	-0.14	-3.51	-0.39
Decanal	-3.19	-3.04	0.15	-3.35	-0.16	-3.14	0.05	-3.22	-0.03
Acetoin	-2.96	-2.95	0.01	-3.26	-0.3	-3.31	-0.35	-2.86	0.1
Acetic acid	-2.69	-2.66	0.03	-2.68	0.01	-2.69	0	-2.72	-0.03
Benzothiazole	-4.88	-4.93	-0.05	-4.48	0.4	-4.96	-0.08	-4.95	-0.07
Octan-3-one	-4.02	-3.92	0.1	-3.48	0.54	-3.92	0.1	-3.79	0.23
Phenol	-3.84	-3.92	-0.08	-3.87	-0.03	-3.82	0.02	-3.93	-0.09
Ethyl acetate	-2.83	-2.85	-0.02	-2.9	-0.07	-2.88	-0.05	-2.88	-0.05
Dimethyl disulfide	-2.61	-2.61	0	-2.6	0.01	-2.6	0.01	-2.61	0
Dimethyltrisulfide	-3.08	-3	0.08	-3	0.08	-3.05	0.03	-3	0.08
2-heptanone	-3.91	-4.09	-0.18	-3.93	-0.02	-4.03	-0.12	-3.86	0.05
2-phenethyl acetate	-4.62	-4.39	0.23	-3.88	0.74	-4.58	0.04	-4.42	0.2
Geranyl acetate	-4	-5.02	-1.02	-3.86	0.14	-4.23	-0.23	-3.57	0.43
Isopentyl acetate	-3.6	-3.73	-0.13	-3.72	-0.12	-3.76	-0.16	-3.81	-0.21
Methyl acetate	-2.48	-2.56	-0.08	-2.49	-0.01	-2.54	-0.06	-2.52	-0.04
Methyl hexanoate	-3.88	-3.96	-0.08	-3.67	0.21	-3.67	0.21	-3.68	0.2
Ethyl 3-hydroxybutyrate	-3.33	-2.91	0.42	-3.11	0.22	-3.37	-0.04	-3.17	0.16
Hexanoic acid	-2.27	-3.47	-1.2	-3.02	-0.75	-2.4	-0.13	-3.06	-0.79
Octanoic acid	-2.36	-2.73	-0.37	-2.44	-0.08	-1.98	0.38	-2.39	-0.03
Cyfluthrin	-6.21	-5.33	0.88	-6.28	-0.07	-6.29	-0.08	-6.75	-0.54
Deltamethrin	-6.87	-6	0.87	-6.29	0.58	-6.24	0.63	-6.08	0.79
Cypermethrin	-5.94	-5.4	0.54	-6.68	-0.74	-6.5	-0.56	-6.07	-0.13
Bifenthrin	-5.61	-5.46	0.15	-5.35	0.26	-6.36	-0.75	-5.88	-0.27
Carbofuran	-5.59	-5.18	0.41	-5.12	0.47	-5.55	0.04	-5.2	0.39
Methomyl	-4.15	-3.91	0.24	-3.94	0.21	-3.75	0.4	-3.54	0.61
Cartap hydrochloride	-3.27	-3.23	0.04	-3.32	-0.05	-4.16	-0.89	-3.44	-0.17
Cyromazine	-6.66	-6.8	-0.14	-6.67	-0.01	-6.73	-0.07	-6.68	-0.02
Fenoxycarb	-4.92	-5.31	-0.39	-4.98	-0.06	-4.76	0.16	-5.07	-0.15
Pyriproxyfen	-5.33	-5.47	-0.14	-4.85	0.48	-5.3	0.03	-5.18	0.15
Chlorantraniliprole	-7.88	-6.4	1.48	-6.05	1.83	-6.41	1.47	-5.88	2
Xanthone	-5.92	-5.93	-0.01	-5.96	-0.04	-5.6	0.32	-5.91	0.01
2-phenylphenol‌	-5.72	-5.68	0.04	-5.71	0.01	-5.28	0.44	-5.69	0.03
Lmidacloprid	-5.3	-5.05	0.25	-5.17	0.13	-5.12	0.18	-5.26	0.04
Chlorpyrifos	-3.85	-4.37	-0.52	-3.98	-0.13	-4.08	-0.23	-4.48	-0.63
Thiamethoxam	-5.14	-4.07	1.07	-4.34	0.8	-5.19	-0.05	-4.89	0.25
Dinotefuran	-4.58	-4.95	-0.37	-4.92	-0.34	-4.14	0.44	-4.07	0.51

## Sheet: OBP83ef
Plant odors and insecticides	OBP83ef	L223A	ΔG	S202A	ΔG
β-ionone	-5.53	-5.68	-0.15	-5.4	0.13
β-caryophyllene	-6.79	-6.83	-0.04	-6.8	-0.01
Linalool	-4.49	-4.24	0.25	-4.23	0.26
Hexyl acetate	-3.49	-3.4	0.09	-3.3	0.19
Isoamyl alcohol	-3.03	-2.95	0.08	-2.8	0.23
3-carene	-4.55	-4.55	0	-4.5	0.05
Amyl acetate	-3.44	-3.25	0.19	-3.12	0.32
Nerolidol	-4.69	-5.62	-0.93	-5.84	-1.15
Farnesol	-4.73	-4.81	-0.08	-5.48	-0.75
Myrcene	-4.12	-4.06	0.06	-4.15	-0.03
Ocimene	-4.51	-4.51	0	-4.56	-0.05
6-methyl-5-hepten-2-one	-3.86	-3.91	-0.05	-3.73	0.13
Octanal	-3.71	-3.4	0.31	-3.48	0.23
Cis-jasmone	-4.5	-4.35	0.15	-4.33	0.17
Eugenol	-4.26	-4.05	0.21	-3.95	0.31
Butyl butyrate	-3.58	-3.36	0.22	-3.44	0.14
Octyl butyrate	-3.43	-3.39	0.04	-3.29	0.14
2-methyl-3-phenylpropanal	-4.26	-4.16	0.1	-4.31	-0.05
Ethyl caproate	-3.37	-2.82	0.55	-3.38	-0.01
Ethanol	-2.08	-2.1	-0.02	-2.25	-0.17
1-hexanol	-2.71	-2.74	-0.03	-2.83	-0.12
2-methylbutyric acid	-3.45	-3.43	0.02	-3.28	0.17
Ethyl butyrate	-3.19	-3.19	0	-3.3	-0.11
Butyrate	-2.56	-3.21	-0.65	-2.47	0.09
3-buten-1-ol	-2.63	-2.78	-0.15	-2.73	-0.1
2,3-butanedione	-3.31	-3.24	0.07	-3.26	0.05
Methyl butyrate	-3.06	-2.94	0.12	-2.92	0.14
n-propyl acetate	-3.26	-3.33	-0.07	-3.39	-0.13
Ethyl caprylate	-3.97	-4.17	-0.2	-3.52	0.45
Ethyl propionate	-3.08	-3.21	-0.13	-3.18	-0.1
Phenylethanol	-3.9	-3.79	0.11	-3.71	0.19
Geraniol	-3.6	-4.08	-0.48	-4.5	-0.9
Nerol	-4.24	-4	0.24	-4.2	0.04
Nonanal	-4.07	-3.39	0.68	-3.74	0.33
Decanal	-3.41	-3.6	-0.19	-3.67	-0.26
Acetoin	-2.95	-3.01	-0.06	-3.11	-0.16
Acetic acid	-2.83	-2.84	-0.01	-3.02	-0.19
Benzothiazole	-4.35	-4.64	-0.29	-4.32	0.03
Octan-3-one	-3.66	-3.71	-0.05	-3.77	-0.11
Phenol	-3.97	-4.08	-0.11	-3.92	0.05
Ethyl acetate	-3.06	-2.99	0.07	-2.96	0.1
Dimethyl disulfide	-2.5	-2.47	0.03	-2.49	0.01
Dimethyltrisulfide	-2.68	-2.72	-0.04	-2.74	-0.06
2-heptanone	-3.73	-3.36	0.37	-3.4	0.33
2-phenethyl acetate	-4.38	-4.46	-0.08	-5	-0.62
Geranyl acetate	-4.32	-4.21	0.11	-4.22	0.1
Isopentyl acetate	-3.52	-3.34	0.18	-3.68	-0.16
Methyl acetate	-2.83	-2.8	0.03	-2.84	-0.01
Methyl hexanoate	-3.44	-3.13	0.31	-3.22	0.22
Ethyl 3-hydroxybutyrate	-3.32	-3.09	0.23	-2.64	0.68
Hexanoic acid	-3.63	-3.69	-0.06	-3.18	0.45
Octanoic acid	-4.12	-4.09	0.03	-3.5	0.62
Cyfluthrin	-7.18	-6.31	0.87	-6.65	0.53
Deltamethrin	-7.25	-6.88	0.37	-6.97	0.28
Cypermethrin	-6.18	-6.79	-0.61	-5.89	0.29
Bifenthrin	-5.76	-5.93	-0.17	-5.78	-0.02
Carbofuran	-5.4	-5.33	0.07	-5.77	-0.37
Methomyl	-3.62	-3.73	-0.11	-3.62	0
Cartap hydrochloride	-3.93	-4.02	-0.09	-4.08	-0.15
Cyromazine	-5.11	-5.3	-0.19	-5.12	-0.01
Fenoxycarb	-5.14	-4.94	0.2	-4.98	0.16
Pyriproxyfen	-5.17	-5.89	-0.72	-5.75	-0.58
Chlorantraniliprole	-6.02	-5.49	0.53	-6.93	-0.91
Xanthone	-5.77	-5.66	0.11	-5.76	0.01
2-phenylphenol‌	-5.43	-5.78	-0.35	-5.32	0.11
Lmidacloprid	-5.4	-4.9	0.5	-4.8	0.6
Chlorpyrifos	-4.12	-4.25	-0.13	-4.27	-0.15
Thiamethoxam	-4.85	-5.1	-0.25	-4.97	-0.12
Dinotefuran	-5.31	-4.8	0.51	-4.74	0.57
