# Supplementary material for: Adaptive Evolution of Odorant-Binding and Chemosensory Protein Gene Families in Genus Drosophila Fallén, 1823 (Diptera, Drosophilidae)
Source: Biomolecules. 2026 Feb 20;16(2):330. doi: 10.3390/biom16020330 (PMC12937694; doi:10.3390/biom16020330)
Supplement: Supplementary file 1 [file biomolecules-16-00330-s001.zip › Table S5.xlsx]

## Sheet: sheet1
Docking ligands	Obp22a																																						Obp57e						Obp83ef
	E30R	E30T	E30N	E30P	E30D	E30L	E30S	S40N	S40E	S40M	S40G	S40K	S40V	S40T	S40R	S40H	S40I	R57I	R57S	R57M	R57K	R57L	R57G	R57H	R57T	V134Y	V134T	V134L	V134I	V134M	V134W	V134S	G146H	G146R	G146S	G146K	G146L	G146F	R77S	R77N	R77M	R77H	R77I	R77T	L223P	L223G	L223N	L223S	L223V
2-methyl-3-phenylpropanal	/	/	/	/	/	/	/	/	/	/	/	/	/	/	/	/	/	/	/	/	/	/	/	/	/	0.08	0.18	0.3	0.11	0.02	0.45	0.33	/	/	/	/	/	/	0.7	0.25	0.47	-0.11	0.43	0.36	/	/	/	/	/
2,3-butanedione	/	/	/	/	/	/	/	/	/	/	/	/	/	/	/	/	/	0	0.02	0.03	-0.51	0.01	0.03	0.05	-0.28	/	/	/	/	/	/	/	/	/	/	/	/	/	/	/	/	/	/	/	/	/	/	/	/
2-methylbutyric acid	/	/	/	/	/	/	/	/	/	/	/	/	/	/	/	/	/	/	/	/	/	/	/	/	/	/	/	/	/	/	/	/	/	/	/	/	/	/	0.51	0.66	0.31	0.59	0.97	0.95	/	/	/	/	/
2-phenethyl acetate	/	/	/	/	/	/	/	/	/	/	/	/	/	/	/	/	/	0.2	0.48	0.26	0.22	0.1	0.26	0.33	0.3	/	/	/	/	/	/	/	0.7	0.1	0.3	0.24	0.05	1.26	/	/	/	/	/	/	/	/	/	/	/
6-methyl-5-hepten-2-one	/	/	/	/	/	/	/	/	/	/	/	/	/	/	/	/	/	/	/	/	/	/	/	/	/	/	/	/	/	/	/	/	/	/	/	/	/	/	0.03	-0.28	-0.11	0.01	-0.06	-0.76	/	/	/	/	/
Amyl acetate	-0.98	-0.75	-1.03	-0.58	-0.85	-1.07	-0.88	-0.71	-0.79	-0.99	-0.4	-0.6	-0.77	-0.92	-0.62	-1.02	-0.67	-0.55	-0.81	-0.99	-1.04	-0.96	-0.91	-0.8	-1.02	-0.77	-0.86	-0.9	-0.61	-0.82	-0.43	-0.66	-0.76	-0.88	-1.03	-0.76	-1	-0.9	/	/	/	/	/	/	/	/	/	/	/
Butyl butyrate	0.27	0.76	0.14	0.07	0.43	0.67	0.37	0.13	0.21	0.53	0.35	0.68	0.03	0.28	0.85	0.17	0.24	/	/	/	/	/	/	/	/	0.33	0.3	0.45	0.34	0.94	0.3	0.46	/	/	/	/	/	/	/	/	/	/	/	/	0.51	-0.16	-0.13	0.47	-0.21
Butyrate	/	/	/	/	/	/	/	/	/	/	/	/	/	/	/	/	/	/	/	/	/	/	/	/	/	/	/	/	/	/	/	/	/	/	/	/	/	/	/	/	/	/	/	/	/	/	/	/	/
Cis-jasmone	/	/	/	/	/	/	/	/	/	/	/	/	/	/	/	/	/	/	/	/	/	/	/	/	/	0.11	0.27	1.29	0.9	0.45	0.23	1.28	/	/	/	/	/	/	/	/	/	/	/	/	/	/	/	/	/
Decanal	0.77	0.41	0.27	0.73	0.28	0.46	0.7	0.68	0.62	0.61	0.38	0.07	-0.34	0.61	0.65	0.82	0.64	0.06	0.53	0.32	0.73	-0.02	0.81	0.77	0.72	0.84	0.9	0.63	0.02	0.51	-0.11	0.36	/	/	/	/	/	/	/	/	/	/	/	/	/	/	/	/	/
Ethyl acetate	-0.01	-0.56	-0.41	0.03	-0.35	-0.59	0.02	/	/	/	/	/	/	/	/	/	/	/	/	/	/	/	/	/	/	/	/	/	/	/	/	/	/	/	/	/	/	/	/	/	/	/	/	/	/	/	/	/	/
Ethyl caproate	/	/	/	/	/	/	/	/	/	/	/	/	/	/	/	/	/	/	/	/	/	/	/	/	/	/	/	/	/	/	/	/	/	/	/	/	/	/	/	/	/	/	/	/	-0.04	0.02	-0.21	0.09	0.12
Ethyl caprylate	/	/	/	/	/	/	/	0.52	0.3	0.35	0.9	0.35	0.25	0.28	0.52	0.81	0.57	/	/	/	/	/	/	/	/	/	/	/	/	/	/	/	0.17	0.44	-0.34	0.09	0.76	0.46	/	/	/	/	/	/	/	/	/	/	/
Eugenol	/	/	/	/	/	/	/	/	/	/	/	/	/	/	/	/	/	/	/	/	/	/	/	/	/	0.5	0.54	0.56	0.27	-0.06	0.46	0.55	/	/	/	/	/	/	/	/	/	/	/	/	/	/	/	/	/
Farnesol	/	/	/	/	/	/	/	/	/	/	/	/	/	/	/	/	/	/	/	/	/	/	/	/	/	4.12	4.12	4.12	4.12	4.12	4.12	4.12	-0.65	0.76	0.35	-0.23	0.93	-0.1	/	/	/	/	/	/	/	/	/	/	/
Geraniol	0.56	0.72	0.68	0.18	0.77	0.61	0.24	0.75	-0.04	0.56	0.66	-0.38	0.92	0.82	0.55	-0.58	0.24	0.77	0.41	0.59	0.81	0.72	0.82	0.53	0.61	0.1	0.81	0.16	0.69	0.02	0.35	0.72	0.41	0.74	0.67	0.45	0.57	0.59	/	/	/	/	/	/	/	/	/	/	/
Geranyl acetate	/	/	/	/	/	/	/	0.17	-0.13	0.05	0.34	0.24	-0.01	0.2	-0.06	-0.83	-0.35	/	/	/	/	/	/	/	/	/	/	/	/	/	/	/	/	/	/	/	/	/	-0.22	-0.37	-0.44	-0.24	-0.01	-0.6	/	/	/	/	/
Hexyl acetate	-0.27	-0.45	-0.49	-0.78	0.1	-0.54	-0.39	-0.83	-0.71	-0.66	-0.27	-0.16	-0.69	-0.14	-0.53	-0.62	0.03	-0.19	-0.33	-0.72	-0.66	-0.09	-0.63	-0.35	-0.61	/	/	/	/	/	/	/	/	/	/	/	/	/	/	/	/	/	/	/	/	/	/	/	/
Myrcene	/	/	/	/	/	/	/	/	/	/	/	/	/	/	/	/	/	/	/	/	/	/	/	/	/	/	/	/	/	/	/	/	0.63	0.5	0.43	0.06	0.68	0.42	/	/	/	/	/	/	/	/	/	/	/
Nerolidol	/	/	/	/	/	/	/	/	/	/	/	/	/	/	/	/	/	0.43	0.12	-0.09	-0.49	-0.22	-0.11	0.33	-0.73	/	/	/	/	/	/	/	/	/	/	/	/	/	/	/	/	/	/	/	-0.61	0.2	-0.27	-0.17	-0.65
Nonanal	/	/	/	/	/	/	/	0.08	0.56	0.52	-0.11	0.51	-0.01	0.19	-0.22	0.18	-0.08	/	/	/	/	/	/	/	/	/	/	/	/	/	/	/	/	/	/	/	/	/	/	/	/	/	/	/	-0.09	0.66	0.56	0.7	0.54
N-propyl acetate	-0.35	-0.06	0.04	0.04	-0.13	-0.17	-0.17	/	/	/	/	/	/	/	/	/	/	/	/	/	/	/	/	/	/	0.08	0	0.06	-0.39	-0.61	-0.51	0.03	/	/	/	/	/	/	/	/	/	/	/	/	/	/	/	/	/
β-ionone	0.65	0.51	0.73	0.79	0.68	0.64	0.59	0.8	0.6	0.7	0.7	0.63	0.57	0.78	0.58	0.79	0.8	0.58	0.51	0.66	0.71	0.66	0.75	0.69	0.56	0.68	0.44	0.63	0.83	0.66	0.6	0.77	0.71	0.68	0.51	0.61	0.67	0.81	-0.13	-0.17	-0.21	-0.19	-0.15	-0.14	/	/	/	/	/
Octanoic acid	/	/	/	/	/	/	/	/	/	/	/	/	/	/	/	/	/	0.23	0.03	0.01	0.3	0.51	0.39	-0.3	0.17	/	/	/	/	/	/	/	/	/	/	/	/	/	/	/	/	/	/	/	/	/	/	/	/
Pyriproxyfen	-0.97	-0.72	0.12	-1.1	0.23	-1.16	-0.65	-1.15	-0.04	0.03	-1.31	-0.43	0.23	-0.11	-0.1	-0.23	-1.13	/	/	/	/	/	/	/	/	/	/	/	/	/	/	/	/	/	/	/	/	/	/	/	/	/	/	/	-1.39	-0.74	-0.48	-0.23	-0.39
Chlorpyrifos	/	/	/	/	/	/	/	-0.86	-0.62	-0.98	-0.92	-0.88	-0.74	-0.6	-0.92	-0.88	-0.82	/	/	/	/	/	/	/	/	-1.03	-0.9	-1.55	-0.03	-0.94	-0.68	-0.55	/	/	/	/	/	/	0.18	-0.49	-0.24	0.27	-0.57	-1.13	/	/	/	/	/
Dinotefuran	/	/	/	/	/	/	/	/	/	/	/	/	/	/	/	/	/	/	/	/	/	/	/	/	/	/	/	/	/	/	/	/	/	/	/	/	/	/	/	/	/	/	/	/	0.31	0.62	0.32	0.42	0.91
Carbofuran	/	/	/	/	/	/	/	/	/	/	/	/	/	/	/	/	/	/	/	/	/	/	/	/	/	-0.41	-0.04	-0.01	0.02	0.1	-0.05	-0.03	/	/	/	/	/	/	/	/	/	/	/	/	/	/	/	/	/
Cyfluthrin	-0.57	0.51	-0.53	-0.61	-0.1	0.15	-1.46	/	/	/	/	/	/	/	/	/	/	-0.81	-0.53	0.03	0.13	-0.39	-0.77	-1.23	-0.21	/	/	/	/	/	/	/	0.26	-0.07	0.41	-0.03	-0.2	0.62	0.92	-0.11	-0.27	0	-0.47	-0.12	1.46	0.72	-0.11	0.88	1.17
Bifenthrin	0.27	1.38	0.53	-0.15	0.48	-1.08	0.12	1.07	0.23	0.32	0.12	0.76	1.2	-0.51	0.63	0.3	1.42	0.94	0.89	-0.26	-0.16	0.05	0.67	0.21	0.73	/	/	/	/	/	/	/	0.27	0.99	0.37	0.37	0.93	0.82	/	/	/	/	/	/	/	/	/	/	/
Chlorantraniliprole	/	/	/	/	/	/	/	0.22	-0.56	0.5	-0.39	0.54	0.43	0.22	0.74	-0.04	-0.58	/	/	/	/	/	/	/	/	/	/	/	/	/	/	/	/	/	/	/	/	/	1.28	0.47	2.51	1.35	0.76	0.35	-0.54	-0.99	-0.09	1	-0.88
Cypermethrin	0.32	-0.64	1.39	0.4	0.14	0	0.36	/	/	/	/	/	/	/	/	/	/	/	/	/	/	/	/	/	/	/	/	/	/	/	/	/	-0.4	1.31	0.76	-0.22	0.84	-0.06	-0.38	0.87	-1.11	-0.1	-1.22	-0.34	-0.61	-0.2	-1.26	-0.56	-0.2
Thiamethoxam	/	/	/	/	/	/	/	/	/	/	/	/	/	/	/	/	/	0.36	0.23	0.37	0.63	-0.12	0.43	0.2	0.56	/	/	/	/	/	/	/	/	/	/	/	/	/	0.47	0.98	-0.28	-0.24	0	0.8	/	/	/	/	/
Cartap hydrochloride	-0.66	-0.65	-0.83	-0.9	-0.51	-0.53	-0.76	-0.63	-0.77	-0.56	-0.48	-0.27	-0.27	-0.42	-0.12	-1.37	-0.02	/	/	/	/	/	/	/	/	-0.51	-0.42	-0.54	-0.39	-0.78	-1.23	-1	-0.91	-0.49	-0.71	-0.62	-0.8	-0.48	/	/	/	/	/	/	/	/	/	/	/
Deltamethrin	0.11	-1.1	-0.47	-0.37	-0.43	-0.42	-0.08	0.21	-0.64	-0.79	-0.32	-1.01	-1.24	-0.49	0.05	0.43	-0.09	-0.42	-0.48	-0.39	-1.24	-0.23	0.34	-0.01	1.3	-0.81	-1.04	-0.67	-0.63	-0.06	-0.66	-0.47	/	/	/	/	/	/	0.94	0.06	0.15	0.9	0.25	0.86	/	/	/	/	/
